# Supplementary material for: Detection of Co-expressed Pathway Modules Associated With Mineral Concentration and Meat Quality in Nelore Cattle
Source: Front Genet. 2019 Mar 13;10:210. doi: 10.3389/fgene.2019.00210 (PMC6424907; doi:10.3389/fgene.2019.00210)
Supplement: TABLE S1 — Summary statistics of meat quality traits and mineral concentration in Nelore cattle. [file Table_1.XLSX]

## Sheet: Plan1
Detection of co-expressed pathway modules associated with meat quality and mineral concentration in Nelore cattle
Supplementary Table 1. Summary statistics of meat quality traits and mineral concentration in Nelore cattle.
Traits		Mean	Median	Minimum	Maximum	SDb	Nc	CVd
Meat quality	IMF%	2.92	2.84	0.65	5.59	0.97	192	33.22
	WBSF7	5.26	5.22	1.95	9.56	1.61	188	30.61
	pH	5.6	5.56	5.33	5.95	0.14	194	2.5
Mineral concentrationa
Macro minerals	Calcium (Ca)	153.95	137.12	58.32	432.97	82.94	128	53.87
	Magnesium (Mg)	793.69	749.52	573.88	1.513.03	172.34	128	21.71
	Phosphorus (P)	7,687.84	7,102.01	5,422.77	15,587.43	1,940.13	128	25.24
	Potassium (K)	1,139.93	1,056.20	795.9	2,339.89	305.12	128	26.77
	Sodium (Na)	1,822.25	1,680.51	1,265.44	4,260.78	542.23	128	29.76
	Sulfur (S)	6,615.26	6,121.22	3,899.36	13,308.21	1,788.40	128	27.03
Micro minerals	Chromium (Cr)	0.29	0.15	0.02	3.19	0.52	57	179.31
	Cobalt (Co)	0.01	0.01	0.0001	0.02	0.004	96	40
	Copper (Cu)	1.64	1.41	0.99	12.06	1.07	128	65.24
	Selenium (Se)	0.2	0.2	0.06	0.4	0.007	128	3.5
	Manganese (Mn)	0.14	0.13	0.001	0.67	0.1	103	71.43
	Iron (Fe)	46.48	42.79	1.41	268.41	31.92	125	68.67
	Zinc (Zn)	83.92	77.8	46.67	217.46	29.49	128	35.14
aMineral concentration unit as mg/kg; bStandard deviation (SD); cNumber of animals (N); dCoefficient of variation (CV), Intramusculat Fat (IMF%); Warner-Bratzler shear force (WBSF7); Meat pH (pH).
