# Supplementary material for: Detection of Co-expressed Pathway Modules Associated With Mineral Concentration and Meat Quality in Nelore Cattle
Source: Front Genet. 2019 Mar 13;10:210. doi: 10.3389/fgene.2019.00210 (PMC6424907; doi:10.3389/fgene.2019.00210)
Supplement: TABLE S2 — The proportion of variance explained by the module eigengene (MEs). [file Table_2.XLSX]

## Sheet: Plan1
Detection of co-expressed pathway modules associated with meat quality and mineral concentration in Nelore cattle
Supplementary Table 2. The proportion of variance explained by the module eigengene (MEs).
Module	ME
M1	0.48
M2	0.43
M3	0.46
M4	0.25
M5	0.53
M6	0.47
M7	0.23
M8	0.30
M9	0.39
M10	0.36
M11	0.36
M12	0.38
M13	0.25
M14	0.23
M15	0.36
M16	0.29
M17	0.36
M18	0.29
M19	0.26
M20	0.18
M21	0.28
M22	0.41
M23	0.41
