# Supplementary material for: Detection of Co-expressed Pathway Modules Associated With Mineral Concentration and Meat Quality in Nelore Cattle
Source: Front Genet. 2019 Mar 13;10:210. doi: 10.3389/fgene.2019.00210 (PMC6424907; doi:10.3389/fgene.2019.00210)
Supplement: TABLE S3 — Gene list and module membership for each selected module. Spreadsheet tabs are divided by module. [file Table_3.XLSX]

## Sheet: M1
Detection of co-expressed pathway modules associated with meat quality and mineral concentration in Nelore cattle
Supplementary Table 3. Gene list and module membership for each selected module. Spreadsheet tabs are divided by module.
Gene Symbol	MM
PARP14	0.923600016065336
HERC6	0.919422438811113
UBA7	0.905896786989018
RSAD2	0.904364477805986
IFI44L	0.886467687406292
LOC509283	0.880124307042048
LOC100139670	0.879672349601651
MX1	0.865886617550576
IFIH1	0.862526967724473
OAS1Y	0.861428982516749
DDX58	0.860412438397881
EPSTI1	0.855300322461058
EIF2AK2	0.852020339046707
ZNFX1	0.846081300527741
SAMD9	0.841788654698288
XAF1	0.828034331831092
IRF7	0.825383475155708
RTP4	0.816093013575753
LOC512486	0.806552055028279
IFI16	0.802402158029037
CMPK2	0.795039926232219
PARP9	0.791798766476312
HERC5	0.788882305065487
LOC511531	0.780815036630065
PARP10	0.780031734176395
PARP12	0.774265173290256
IFI27	0.764740579409573
GBP4	0.759000168611104
SLFN11	0.746172252048565
OAS1X	0.745106862790624
DTX3L	0.741862733442663
LGALS9	0.740643710340479
IRF1	0.740243194082877
ADAR	0.737099945280368
IFI6	0.73295067370802
IFIT5	0.727669134963258
WARS	0.721771902272641
TAP1	0.721768791253694
LOC513659	0.713040648325532
IRF9	0.704639273859809
PML	0.701343058730936
SP140	0.698142502109354
LOC112444847	0.69288986957918
IDO1	0.692349057584907
TRIM56	0.690848709195734
GBP5	0.668362802582452
MOV10	0.666444779160376
SP110	0.665159902764321
STXBP1	0.646646039786296
NMI	0.636757709424625
PLSCR2	0.632576088034991
LOC507055	0.631120213956998
TNFSF10	0.625141026553211
NLRC5	0.618198898539237
IFIT3	0.616396642523883
MLKL	0.603379260815052
LOC783920	0.589422827106672
TRIM21	0.57786821712411
LOC786352	0.566713265836299
LOC508153	0.564714599912648
CLEC2B	0.563047249902192
CASP7	0.551711008300206
XRN2	0.541259591526869
RBM43	0.538862416457871
TAP2	0.520523708843098
LOC100336669	0.498573934300158
LOC617565	0.49645427743869
LOC618733	0.493055321356721
LOC101903126	0.448476489274606
LOC788334	0.444417972992089
LOC531557	0.442789698704649
GRAMD1C	0.426092005925102
LOC522540	0.418949845094796
GNGT2	0.403963303526654
PLAC8	0.402513621585248
IL15RA	0.378129648814504
SDS	0.330895469936713
LOC518495	0.328172215636115

## Sheet: M5
Gene Symbol	MM
ARHGAP30	0.904089834248504
LCP1	0.894672569136641
PTPRC	0.890756065628836
MPEG1	0.87238709319301
CD53	0.856732734457849
CTSS	0.855421283245438
LAPTM5	0.854237552368581
LOC100297676	0.842929296649897
DOCK2	0.833254394373524
LY9	0.831294619579138
IL10RA	0.830612690408119
NCKAP1L	0.818546691432324
FERMT3	0.815317503288473
SHTN1	0.815131814687357
WDFY4	0.81418909348988
ITGB2	0.814017494569083
LCP2	0.812812803665277
CORO1A	0.812148172516197
PTPRJ	0.802926060294104
FNBP1	0.796587301295491
SRGN	0.796085029459725
VAV1	0.794383985528714
CYTH4	0.790340482848196
UNC93B1	0.789047770206586
ARHGAP45	0.782465400665972
ARHGAP4	0.773654720619943
INPP5D	0.773058411836324
IKZF1	0.7722217744208
THEMIS2	0.771880731653705
RASSF2	0.769905150775269
SYK	0.769778877418928
LOC515418	0.769679758994186
RAC2	0.768833502175496
ITGAM	0.765152623875369
BIN2	0.765053333580439
PRKCB	0.763707552361636
CSF2RB	0.758918654434475
DOCK8	0.758117383188038
PTPN6	0.756646965440224
BOLA-DRA	0.755885215081732
GNA15	0.748320151510271
TBC1D9	0.748311273149305
FCGR3A	0.745356019912074
IRF8	0.743155039811926
SPI1	0.739391572155492
EVI2B	0.731099025967489
AIF1	0.727775646916243
IPCEF1	0.723881060509915
FGD2	0.721208366377139
BOLA-DRB3	0.721046547301332
GMIP	0.719656171739265
CD84	0.719159774102619
CCR1	0.718896456371488
CYBB	0.717911609005337
CTSH	0.716483566530492
KCNA3	0.709499965140527
PSD4	0.706032460238587
PLD4	0.705994049646452
CCR2	0.703964376103979
PTAFR	0.698014844354815
GIMAP7	0.695215538178749
SPN	0.694704434081917
AKNA	0.683315056366886
CYTIP	0.681569913392112
CLEC12A	0.676375111915851
CD74	0.670828472614031
KIF21B	0.664882710742675
CD3E	0.655142428231306
LYZ	0.649739083928797
PIK3R5	0.626944639843286
PIK3CD	0.614168540735094
PTPRE	0.613015197677594
CD52	0.611782818717965
SELL	0.610077025188725
WAS	0.608688348542322
LAIR1	0.608413531013213
CMTM7	0.605050870601958
BOLA-DMB	0.595726929651138
ITGB7	0.595021682324376
IL2RB	0.587536846286517
GIMAP8	0.5718452677474
NAAA	0.56689061348697
SAMHD1	0.564886122062061
IL2RG	0.544935597677177
ZAP70	0.536590290327753
BOLA-DMA	0.465481062433563
UBD	0.458376778947469
CIITA	0.287909186327526

## Sheet: M6
Gene Symbol	MM
GNAI1	0.931720147487474
MCAM	0.930088113291541
CCDC3	0.927418082082655
RBP4	0.92340886503344
TRARG1	0.9191912433568
CIDEC	0.919184577652016
PLIN1	0.916934664251676
CLU	0.915626669661925
FABP4	0.906663940265875
PPP1R1B	0.900560903095167
PCK2	0.898922305830431
ADIPOQ	0.896016645282756
PDE3B	0.894786368326542
TKT	0.894196610245364
MGST1	0.893440334028821
ADIRF	0.892643684442566
SMOC1	0.889916213426157
LIPE	0.885703833825213
ACSM1	0.872321080449734
THRSP	0.871867545996404
DGAT2	0.863499588465586
MTURN	0.858330879015465
RTN3	0.858000160500423
ELOVL6	0.857386275155352
EPHX1	0.854390010861759
MRAS	0.852347602202976
CKB	0.85020486201421
ACACA	0.84961549012874
SLC16A2	0.847255440147122
FGF2	0.845209275924832
GNG2	0.841930241329563
MBNL3	0.836891096138339
CYB5A	0.835771918961549
ATF5	0.831098580203639
HACD2	0.827480841517836
DHRS7	0.826946421430092
TMSB15B	0.822406887633727
PDP2	0.821956025484569
FASN	0.819311674156189
FBP1	0.818631011514878
BNIP3L	0.818182360383181
SULF1	0.817589272801817
CARD11	0.817153040263188
ELOVL5	0.813847845763036
MFNG	0.810284189406297
PCK1	0.80975893851543
G0S2	0.807311194757567
SLC16A7	0.806007816848337
CRYBG1	0.804381708338891
G6PD	0.801862508916859
OAF	0.801296297541009
HSPA12A	0.799697591311563
SFRP5	0.799478359325237
ADGRA2	0.798752777578598
COL18A1	0.796125070735775
TMEM110	0.792463891091055
CNTN1	0.784412637168655
ESYT1	0.782836093350399
ALDH1L2	0.782681438318792
IDH1	0.781433352652925
NCS1	0.781005325687012
PGD	0.780889862779877
SCRN1	0.780492725199857
IGFBP4	0.775421198468055
SQOR	0.771367564525704
LOC784007	0.768445591067904
DOCK11	0.7663853652227
RNF125	0.758161285570306
NPC2	0.75655681256622
EFNA5	0.742886642567803
NTRK2	0.738969457238618
KDSR	0.729312508419587
SCD	0.727364273502174
CTDSPL	0.725238412892021
TRABD2B	0.724570094351445
GPM6B	0.721175449234762
ACSS3	0.715364895897137
NUPR1	0.715321275203159
FGL1	0.713515576623588
RETSAT	0.712521307005216
COX6A1	0.711205233913895
PDGFD	0.710985631447336
TBC1D2B	0.710964643016673
APOE	0.710059990002474
ABCA10	0.709387291847327
DHCR24	0.703612368633227
FAH	0.702715370696618
ICK	0.701053727995821
ARL6IP1	0.696373924017453
VAV3	0.691725525621891
TALDO1	0.684779744651471
CAMK1	0.684347225229322
PHLDA1	0.67993888604639
ZDHHC2	0.677413000185209
PTCH2	0.67713209281737
APCDD1	0.675418669642386
ACER3	0.672301951423177
SLC24A3	0.670566978270317
IL17D	0.666880489952071
MARC2	0.666376552241833
ADM	0.663457097382472
CYP4V2	0.660231034881482
SLC38A10	0.659738918561896
B3GALNT1	0.659438041303681
GPR63	0.657336117477402
ID4	0.652783360187622
NET1	0.649599566565581
C2CD2	0.645508668352953
STX12	0.645151468351673
PTK2B	0.64374068972514
ACER2	0.641858979430737
ADAMTS16	0.641113374203981
LOC107131134	0.639754219187066
CDS2	0.639550074556528
EPHX2	0.633559671468039
MEIS2	0.633026626432419
SS18	0.632113327493285
PGAM1	0.629809929532966
ADCY5	0.629086413701597
PLXNA4	0.627469041533867
SULT1A1	0.626861842895143
HIF3A	0.626821663178733
TDRP	0.622836997966979
PON2	0.621749580423869
LOC112446042	0.620274755293684
IGSF10	0.616921640045191
NNAT	0.616676927060122
ENPP2	0.616496749956216
SLC1A5	0.614591594367668
IMPDH1	0.614346822219936
ENPP5	0.614339136542324
TENM4	0.611252314413221
LGALS3BP	0.609674986595781
LMO4	0.609473269717016
AOX1	0.604275281066101
SKAP1	0.602889081287504
C1QTNF7	0.601870430225921
SAMD12	0.598504037620329
SEMA3B	0.597451713928711
CIDEA	0.596146160640299
ADCYAP1R1	0.595399569341472
WFS1	0.593980821895028
FZD1	0.58479857137362
LRRC75A	0.583040112538934
ORMDL3	0.579201005709226
SOD3	0.57631358401159
FGFRL1	0.566954370196879
CABLES1	0.562535156687731
AIFM2	0.549061449980123
RAB11FIP1	0.538018116026556
TMEM254	0.534353014877869
PLIN4	0.527277658811713
SIK2	0.524364129619598
KAZN	0.524338175427027
MAOB	0.523141239208556
ACSS2	0.52140552598938
NADK	0.512548508609323
DEPP1	0.482169674513893
SERTM1	0.463641435508329
TBC1D16	0.457354999803031
ABHD11	0.451478107886737
VWF	0.449509225862284
PPP2R5A	0.448830092822607
AGFG2	0.432526410506472
ABHD6	0.422464857249405
SPATA20	0.420565451522455
DMRT2	0.417761829787491
AGPAT2	0.413729260787598
MTA3	0.412373057435971
LNP1	0.407013705007285
HERPUD2	0.395061080907615
MCCC1	0.393267302448683
PC	0.389318605847273
SLC16A13	0.384821045815942
ASL	0.381515780747743
PTGR1	0.381306140364884
THEM4	0.364276769102761
ITPK1	0.362942074966432
ME1	0.362200427555781
SIRPA	0.35444369702314
GGH	0.353529689389007
ECHDC1	0.346462043047087
ANKH	0.328464523601842
CHP2	0.320995892465553
LOC100850659	0.300573130225083
SORD	0.288580856191962
FAM83H	0.282527235279857
SCAP	0.260277728662091
PLA2G15	0.195678659680377
LOC100299281	0.187790683849643

## Sheet: M7
Gene Symbol	MM
CAP1	0.88563843467554
CAV1	0.851947712863207
EHD2	0.847552055390203
COL4A2	0.846197417843387
GNAI2	0.845480489968623
SEPT9	0.838186202550806
TNFRSF1A	0.836036058107111
YWHAB	0.828987458801712
STOM	0.826104761358401
MYADM	0.825518358796552
COL4A1	0.815576800259702
FAM129B	0.81293030231174
IL27RA	0.81276554129442
TMSB4X	0.808853780233944
PYGL	0.808538267680279
TMSB10	0.808179566029323
SPTAN1	0.806561403104021
MSN	0.803153011562556
TAX1BP3	0.80258433138819
PARVA	0.80232876206939
PTPN9	0.801289040894471
SELENON	0.797531026842438
TPM4	0.796389886202579
DPYSL2	0.796104340151606
GNB1	0.792917219307589
CMTM6	0.791540179658282
SERPINE2	0.787153230911194
ACTB	0.784399185019928
PPP1R18	0.782257015798049
ITGA5	0.782071486485029
RAP1B	0.777521330496359
PDIA3	0.776448402171621
YWHAZ	0.774659320365842
CAVIN3	0.773183303558945
CRIP2	0.770912489329116
CAVIN1	0.769914388682482
PGRMC1	0.767267185892026
ELMO1	0.76114213636479
IGFBP7	0.760874085023536
LOC534742	0.758655553545808
RAMP2	0.756067996377807
ACTN1	0.755045483103633
TGFB1	0.753787726541502
PTPRA	0.75114528088412
SEC61A1	0.751140504917286
ACVRL1	0.749271930903293
STMN1	0.74874162113579
PLEKHO1	0.748723827567098
PPIA	0.748408797397843
TGFB1I1	0.747750030531623
PALM	0.747546563894218
DEGS1	0.747337184849303
S1PR2	0.746714859305925
STAT6	0.745059412208728
ADAM17	0.744557576594275
RGL1	0.738068377331508
FSTL3	0.737189641954455
KCTD10	0.735130455337698
RHOC	0.734910249806277
ARHGDIA	0.731077765061198
GNAI3	0.72636572942235
EMP1	0.723605778109914
PLEKHO2	0.722122048797053
CALR	0.721806375428947
SWAP70	0.721616134081879
KIAA0040	0.718437452598234
MYO1D	0.717854609287903
RBPMS	0.715953004418702
CDC42SE1	0.715893946738475
RPL3	0.708265436748973
COLGALT1	0.70568743228889
RHOA	0.700832873837706
MTAP	0.699585364508097
CTNNA1	0.699044456900323
FADS3	0.698838576438178
ACTG1	0.695395846955693
VASP	0.694290904917933
ZYX	0.692237381526611
ECE1	0.690150004454537
APLP2	0.688605659464898
CLIC2	0.685901969662489
SYDE1	0.682355869772988
LITAF	0.682290583348772
ARPC3	0.681519081452987
KDELR2	0.681418072412397
TINAGL1	0.678945962677021
SLC29A1	0.678505715325873
MFGE8	0.675832422097233
SEC61B	0.675526974370388
EXT1	0.673555792873806
CXCL16	0.67312636003656
PRELID1	0.671357030642121
SLC12A4	0.671089036174229
MANSC1	0.666694667540601
RAB1A	0.66650571594223
PDIA5	0.66623777019024
RARRES2	0.665283660099457
ENG	0.664492289898184
EIF4A1	0.662536956855583
FSCN1	0.662023174941715
C1QTNF5	0.661803104891716
PYGB	0.661087745377293
RHOB	0.65948628573165
LYN	0.658030678506885
TRAM1	0.657491580786372
RAB27A	0.657327508570966
LPIN2	0.65705847391176
TLNRD1	0.654542339415601
SERPINH1	0.653631117331045
GEM	0.652374839597987
RAB43	0.651508768074032
KIFC3	0.648299866275988
CDKN1C	0.648270398455122
HSPA5	0.647096034827101
MYH9	0.6461757247161
CNN2	0.645855124357255
PMEPA1	0.645833432786733
GAS2L1	0.645534549506726
ACTR2	0.645089314956259
JUP	0.641275010166406
PLOD3	0.638316034183919
MYO1C	0.638026759958768
MYDGF	0.636767000129896
XBP1	0.636127400649646
LTBR	0.63583080528925
TSPAN9	0.633144159229471
TP53I11	0.631934358607339
TUBB6	0.631559203658588
ANO10	0.630297155847044
CHST7	0.629511674495278
EVA1B	0.626307959540908
HSP90B1	0.624751593029626
LFNG	0.623893822979664
PDIA6	0.623516267129876
EZR	0.623020062681925
WTIP	0.621252259221275
ZDHHC9	0.616262291286986
SDCBP	0.616205125299045
PELI1	0.615706813158572
H3F3B	0.61473998123388
SLC25A5	0.613551975387666
MYLK	0.612947109327923
ATP1B3	0.6126226282374
KDELC1	0.610699879201
TAGLN	0.607838170074373
FLNA	0.607369970737831
MFHAS1	0.606725954825609
RALA	0.606705497549036
ARHGEF2	0.604948356510045
PQLC3	0.602464489445011
ICA1	0.60219582906177
TMED9	0.602185441439723
WWTR1	0.602037293221201
ZCCHC3	0.601999810179221
TFPI2	0.601103137879547
CDH13	0.600177755173511
HK1	0.599580306276263
CSRP1	0.599292445406807
RAB8A	0.594742162362677
ZFP36L1	0.592296701040624
MGAT2	0.590535771994303
LMNA	0.589322966210135
MTFR1	0.588660824340368
FGR	0.588556105051913
RTL5	0.586717430697111
PXDN	0.586468669926624
TMEM50A	0.586445084464914
SNPH	0.585858680969363
SHC1	0.585050669786471
PACSIN2	0.58414761614701
EMILIN1	0.583675233720979
HDGFL3	0.5832808652527
TLN1	0.583160632715469
MOCOS	0.582804485063575
NME1	0.581395415963793
IP6K1	0.581191795970258
CLEC3B	0.581114344248258
POR	0.578952320642869
SULF2	0.578912438873439
BMP6	0.576644189450895
PNP	0.576389867883486
NR2F2	0.575434343064979
ACTA2	0.574916909486767
RIPK1	0.574505404140063
HNRNPA0	0.573037034439252
AIF1L	0.573034733643046
IFITM3	0.572147103933772
MYL9	0.570340194983659
CDR2	0.569870976006606
FRMD8	0.56924959787588
DNAJB11	0.567681625941872
SLC1A4	0.566458214709584
COX7A2	0.566095955829111
HIC1	0.565640985282539
ARF3	0.564777328520879
OGFR	0.564744236164221
ZFP36L2	0.564201480438978
RBM15B	0.563392375485831
XPO6	0.562301913680942
LRPAP1	0.560222880698404
EFNB1	0.557976250586262
TSHZ3	0.554045380992827
NOL4L	0.553921494445173
TRIB2	0.553589037105765
MYH10	0.55350886058528
GOLM1	0.553069231196618
GDI1	0.552968943958725
HSD3B7	0.552344502258642
AMIGO2	0.551824112687956
ACTR3	0.551488965428276
C15H11orf96	0.550932784957723
PPP1R9B	0.549722431628848
CRIM1	0.549636563658643
ERRFI1	0.549052075584564
FAR2	0.546455155762757
C21H15orf39	0.545388399722803
RGS16	0.543539549383663
MARCKSL1	0.543465829784807
F2R	0.541285066759935
MRGPRF	0.540625018969414
CARHSP1	0.540499335438885
FAM241A	0.539927380145832
CD46	0.539164623548053
MANF	0.538820907039224
S1PR1	0.53876247558813
DSTN	0.537269379493442
TUBB2B	0.534934041809714
FUT4	0.533522268136511
LCAT	0.533377688850696
GAS6	0.533008165873836
ENTPD1	0.532994285809663
CRISPLD2	0.532695908533013
ST3GAL4	0.530964600931983
HMGCR	0.530916850209635
RNF145	0.530160195975011
CHST11	0.528544769168239
ARF6	0.527756924891762
SGPL1	0.524203042496886
CCND3	0.523875744875764
MYL6	0.523813504315726
NXPE3	0.52312504764573
ARHGEF18	0.522430714020979
JAM3	0.520235702298379
IER5L	0.518667495129693
PLOD1	0.517513943933545
GPAT3	0.516812184733019
PRRX1	0.514901412052331
KCNJ8	0.513444153835136
ACSF2	0.513041987860482
CREB3L1	0.512892360487934
LPL	0.512395044167224
ABHD3	0.511607753722318
BTG3	0.511318461113914
CERS2	0.50870951173134
GNB5	0.508595674930144
TRAF3IP2	0.508136111673794
EDN1	0.507599373086475
PRKD1	0.507517317343293
THSD1	0.506332956189077
WDR45B	0.505297710531773
CTSV	0.501443242132713
PPP1R14A	0.500586750830314
FES	0.500524171711499
RELA	0.497314298734302
FITM2	0.497285983893638
LOC112448454	0.496693028424853
EPHA2	0.495654375896451
TXNRD1	0.495401071064639
PALD1	0.494143204246844
RNF41	0.494124765408257
APBB1	0.493122092784252
PHC2	0.491585715016523
FAM107A	0.490742969475096
RAB5C	0.490176833303254
MGAT1	0.489309826025065
RAB7B	0.489182558500233
MOB3A	0.488533242622533
SPG21	0.487965723532617
CD36	0.48767473213153
SELP	0.487010585467562
SEC23B	0.486478612003811
CD151	0.485615054671787
TUBB2A	0.485344155636629
RNF114	0.483992319259025
SOCS3	0.482435598387702
GCHFR	0.482316994423543
BMP2	0.482123947832939
LDLR	0.481389342766756
RBPMS2	0.479927574113819
CYTH2	0.479877001566807
OSTF1	0.478967872941947
ELOVL1	0.47678054402618
HCLS1	0.47636579428258
HAPLN3	0.47604956314301
APLN	0.475091635907684
IFNGR1	0.474810799587463
TM9SF3	0.474067787687688
FHL2	0.472660361945658
PRKAR1B	0.470241842923069
SH3BGRL2	0.469389036212651
CDC42EP4	0.469160386832985
NRM	0.469005839969875
TBC1D10A	0.468784976315188
HYOU1	0.468524035268968
REM1	0.468054641806105
RCC2	0.467924162110556
SMAD6	0.464519712440871
SPRY1	0.462761120287005
LOC101907813	0.462412625357559
LMO2	0.462092174965869
CAPN2	0.461851662270939
FAM84B	0.461723609624416
CNN1	0.461679190526617
SLC25A35	0.460591868473498
ARF4	0.459981753332687
GRAP	0.459892170743793
SREBF2	0.458585273521265
RASL12	0.45839609990483
GLCE	0.458382861291423
FAM43A	0.458083307939698
CD37	0.457764973828242
NACAD	0.45646863210101
CLPTM1L	0.454384779569381
RSL1D1	0.452394773845201
MTMR2	0.451472585768487
GFOD2	0.451380090786573
PSEN1	0.449873524901813
SLCO2A1	0.449621259986129
ATOH8	0.448322090714474
BCAR1	0.448178685711442
TMEM176A	0.44757816685889
C7H19orf66	0.447275935196647
DYRK3	0.447047914208637
TMED10	0.446975123839263
POLDIP3	0.446876897272595
SYBU	0.44637723138047
RILPL2	0.444129402879722
SERINC1	0.442665055163367
CADPS2	0.442403122305425
PGM5	0.442124943835786
PGF	0.44209220199179
HHEX	0.441107413330945
TFE3	0.440710504706792
HIGD1B	0.43976916369145
LOC101908535	0.439033608423898
FBXO8	0.43774245545485
ICOSLG	0.436205689032791
MEOX1	0.435868785733466
TRIM62	0.435519040062345
C5AR2	0.435435517580152
RUNX1	0.435422235068287
HEBP1	0.435148469303248
YIPF5	0.433401229700537
ARHGEF40	0.43295478425891
RPL22L1	0.432667701001947
LRRC8B	0.43136962037907
ARHGAP27	0.430713033011722
DTD1	0.430573823805416
CSRP2	0.429653238027997
FOXC1	0.429518417506112
LIMS2	0.428512828512826
ADAMTS7	0.428222589063875
VWA1	0.42816918930625
SQLE	0.42676018090733
TSPAN12	0.426649257685474
SLC16A11	0.426262788066257
KLF16	0.425532030727299
ANGPT2	0.424572091215044
HPCAL1	0.423229272109487
ADGRE5	0.422268581077218
PIGW	0.421616886833082
WDR1	0.421230579727684
CAMK2N1	0.421061725460689
RAB35	0.419475606953655
ADAM15	0.419246327035179
CRELD2	0.41875561443221
HS1BP3	0.418528780007492
ERP44	0.417855031914353
DRAM1	0.417655749510324
TMEM97	0.417121635967323
FAM20A	0.416759131952779
STK17A	0.41642088514261
MOGS	0.416184221253068
HAUS7	0.416058920066305
INPP1	0.41594494632401
TMEM127	0.415933308459714
PIGT	0.415676684840601
PTK7	0.414871956628237
MTA2	0.412780694428616
ABR	0.412202385965103
PSMB8	0.41172971993874
NPC1	0.411485472110966
CORO1B	0.410742175531234
CPXM1	0.41057002645559
DIXDC1	0.409138732536904
CCDC102A	0.408942543991434
ACTG2	0.407629620366844
ADIPOR2	0.407264451380932
HYAL2	0.405261912176083
SMAGP	0.403940406835476
FAM212B	0.403621910810193
ABI3	0.403210567937248
RAB11A	0.403120518668892
SPNS2	0.402618546029476
BAX	0.401991488866902
PPP4R1	0.401738769182945
DHH	0.400961653746077
MMP28	0.400904765256831
GADD45B	0.40072278713254
TMEM132A	0.40024041350438
NOVA2	0.399330556430168
IL1RAP	0.398231242481963
NFKBIE	0.398174797466352
CHRNA3	0.397773712255789
HMG20B	0.395369059052719
GJA5	0.39447404381944
CD320	0.393587388438289
GINS3	0.393311158990633
SMIM3	0.393238494964154
S100B	0.392892219692421
RARA	0.389482361986439
LOC509006	0.389040226364087
HRCT1	0.388748328096907
ACSS1	0.387964439104214
LAYN	0.387124322337203
SLC25A33	0.385017321405097
ELOVL7	0.384954610680805
UAP1L1	0.383806381193768
BMP2K	0.38209303111878
LOC101905365	0.382081760649961
MEAF6	0.380241845859233
SRXN1	0.380119403456925
TGIF2	0.380033744276952
STX5	0.379496411719141
LBH	0.379439890902041
BoLA	0.378998901337389
CNKSR3	0.378471331545355
SAR1A	0.376443056064063
ARMC5	0.375854314896257
CREBL2	0.375685804037326
KLHL36	0.37292405950842
NFATC4	0.3719093909949
B4GALNT1	0.37169195393387
ARHGAP25	0.371663539856406
RAMP3	0.371488740573011
CSK	0.371233239580663
RFX2	0.370908436207816
MPDU1	0.370429109833461
FAM177A1	0.370018328413988
SERPINB1	0.369072006037473
TCEA1	0.368142342525755
ABCA3	0.367129489710265
SEC62	0.366241422034817
TNFSF12	0.365708391227645
SNW1	0.365570606143032
OSTM1	0.3650230740467
DOK4	0.363541052166223
CD247	0.363175285717648
HOXB2	0.363033302051143
DTX1	0.361046811196857
CYYR1	0.360282392029725
NRROS	0.35968287104108
BCL3	0.356879785597507
SPATS2	0.356301381790211
PDCD10	0.35503577144634
SSR3	0.354636156121926
SERPINA5	0.354479166263329
DUSP11	0.350995427996787
TMEM214	0.350764334406885
CHP1	0.350258018233933
PSEN2	0.34999319535802
TMEM165	0.349956670861062
TMEM178A	0.348752646334829
CYGB	0.348491884867466
CANX	0.348349808981838
TMEM115	0.348062706139717
PIM1	0.347907405003373
CCL14	0.347878862420485
RAB15	0.347723044972297
PPM1F	0.345872662920196
TSPAN15	0.345389254706286
ASPHD2	0.344193256348941
KLHL6	0.343937644410988
REEP4	0.342420923958132
DDX10	0.340392773466383
CCDC112	0.338325063077517
GSPT2	0.338172640217167
PSMB9	0.338040317502273
TM9SF1	0.337971975035123
PI4K2A	0.335209477228841
TRAFD1	0.332260814981959
MYH11	0.331020277226873
RAVER1	0.330828365595583
PGLS	0.330478946400712
LZTS2	0.33030719159792
BOK	0.329647498925692
ILDR2	0.328435348761551
FAM20C	0.327473430556011
SCD5	0.327430400029294
BCL10	0.327389202057998
IFT57	0.326746189767605
CHTF8	0.326736141800307
TRIM27	0.326403922529927
UMPS	0.325317656916412
FAM46B	0.325187362252191
RAP1GAP2	0.324921569881974
LOC783680	0.324497153187689
STX7	0.324405654054672
SLC35A2	0.322611598422596
TPST2	0.321176351992869
B3GALT2	0.321126460872375
ARHGAP23	0.319993479576958
SUSD2	0.319792158546441
ATP13A1	0.317415219997236
TNFAIP1	0.317269539033211
TMEM268	0.316678507376365
TRIB1	0.316541827995293
DYNC1I2	0.316330285854358
TGM2	0.314805011925679
SIPA1	0.311436032657015
SRSF9	0.31101068790989
MEX3D	0.310490672965118
MYL12B	0.310243089890241
FAM214B	0.309508118857461
S1PR3	0.308901551009662
NXT2	0.308689451797886
MAPRE1	0.308651667006837
RDH11	0.307829479371655
SRSF3	0.30768496546318
PTH1R	0.307543986397469
KHDRBS3	0.306542160760989
PNPLA2	0.30606913254253
PRPS2	0.305879018744552
PDCD6	0.305140649077481
ENAH	0.304213296305274
PPM1D	0.303686189182914
CCL1	0.302126257036172
STK24	0.301939462312633
B3GNT3	0.301308057527589
LOC515697	0.301165947021457
H2AFX	0.300915360577199
ILVBL	0.299822280027026
FAIM	0.297431069144957
RAB11FIP5	0.297327768648673
SPSB4	0.297155864686996
BZW1	0.295766540260295
GBE1	0.294892564994056
STAP2	0.292893533261417
KCNMB1	0.291083464017977
RGS2	0.29048820464271
CASP6	0.289345187052319
PTPRCAP	0.289202779423537
RPH3AL	0.288984904396232
PITPNM1	0.287996406160302
ADAMTSL2	0.286127644325297
GNA12	0.285586512599334
PRR13	0.284188070422242
VPS37B	0.282909469255103
CACNB3	0.282604632430236
LOC101905956	0.281270414048337
ATP6AP1	0.280794407046285
DCXR	0.279675531495055
ALG14	0.277647298503288
C1GALT1C1	0.276055317730771
NEK6	0.276018243580714
PRKRA	0.27513399893742
TMEM237	0.273479413077463
TXNDC11	0.273356894397049
BANP	0.271871676124131
TMCC3	0.269867408344475
ST3GAL5	0.269275398903156
LOC540014	0.268906104886323
PPP1R13L	0.267893289961471
RELL1	0.266543675370764
ECE2	0.264707310732444
ZNF783	0.264215774085616
PNMA1	0.262754773661312
RND1	0.260348860940564
MIS12	0.260200685699831
C7H19orf25	0.258496039222043
CAPZA1	0.258455896583935
FAM101A	0.25759267484103
DUSP10	0.257508455530862
HMOX1	0.256937785093408
PDK3	0.256779233194316
LOC101908206	0.25626684209165
CAT	0.254577218822655
HES2	0.254098986442033
PRCP	0.253658652517138
NDRG4	0.253374919443645
GGPS1	0.251887870225845
HEBP2	0.250472754740438
CPNE2	0.250260926128471
CYB5D1	0.250082375132608
ZNF329	0.247617081970299
ADRA1D	0.246164260222
NREP	0.246047403975043
DNAJC14	0.245416505933412
SEMA3F	0.245202362360953
OTUD5	0.244761746161611
CCDC134	0.244646230726145
SIRT6	0.243757794111021
WDR4	0.243370978428779
TP53	0.242228944100461
F2RL2	0.241411127960238
IRF2BP2	0.240217604496816
AMACR	0.238620117132389
ZSCAN2	0.237897764784026
VEGFC	0.236916804594343
GRAMD1A	0.235211770294893
LOC100847345	0.233825198179044
MDK	0.233579550277135
LOC112444531	0.233535482034465
AFAP1L1	0.233352490635793
C2CD2L	0.233142721607705
NCAPH	0.232654094101076
HSD11B1	0.232603050840297
CMPK1	0.232568702473042
B2M	0.230614773835889
TMEM14A	0.228227734698335
KCNAB1	0.227346806912661
BCAT2	0.226540190096689
TTC38	0.226422255252571
TMEM200B	0.225367028517736
MEN1	0.223914411812432
BREH1	0.219294109581701
CCL2	0.215671676691005
ZBTB42	0.214406502325653
MMD	0.212874145232808
SNX9	0.211847997368802
SMIM15	0.210447743113512
WDR62	0.209034079827559
TMEM252	0.208958515846331
LOC112445780	0.207246148962737
EIF1AD	0.206716345820135
FAM162B	0.206485840893502
MAD2L1BP	0.206256951216276
SYVN1	0.205903648456916
LOC112447362	0.203654305218345
DOPEY2	0.202831556660037
RBM22	0.20262282310377
PALMD	0.202285996055002
GIPC2	0.201376154637359
CCDC85C	0.200130315461815
RASL11A	0.199162992081215
FARP1	0.198672755338531
DPH2	0.198384388964179
LOC509972	0.197844556128854
ST3GAL2	0.197802957268378
PLA2G7	0.196703942922003
INAFM2	0.195547488508627
SNAPC1	0.193592564055402
ANGPTL4	0.192071427255737
SOCS2	0.191958485881899
NTRK3	0.191877247044233
LOC520336	0.190297697115931
BFAR	0.187944812084862
HDAC1	0.187309766525749
TNIP2	0.18450203345505
UFM1	0.182052513142223
TMED7	0.179994656252053
SNIP1	0.178897522352499
BMP5	0.176010651325499
ERICH1	0.175804003400297
ACTL6A	0.172528000440981
SLC44A2	0.170551398554789
IL4R	0.167328130905354
ARMC7	0.166391843187431
SEMA7A	0.166168491285758
LOC101902346	0.164137927579389
SUV39H1	0.16206553882788
ZNF408	0.15975557017297
CHIC2	0.158446516711553
LOC513767	0.158231791610126
ZNF513	0.155291063184054
RNF135	0.151686887389445
TRNP1	0.15044866370357
GSS	0.150447130671113
B4GALT3	0.148307358785376
ZBTB43	0.14099433772587
ARHGEF7	0.139544629812585
SEMA5B	0.137420692899088
ZBTB5	0.136263896363226
CBX3	0.136054527877267
GPN2	0.135424255821576
BIVM	0.128822020556403
GPR27	0.128085545033987
ARL1	0.125320310177931
LYSMD2	0.123767813787425
LIMS1	0.117446604699026
PIGU	0.11409720616032
BOLA	0.112447659484487
GSR	0.109205709281775
C7	0.107450414145297
AQP3	0.10632140162353
DCAF12	0.100553793522008
LRRC3B	0.100377065076076
LOC534630	0.0958211265796644
GPR146	0.0856452147577559
TIGD7	0.0682264943343554
KNOP1	0.0659277547308452
MMP15	0.0632509264143506
LOC505918	0.061180396266379
GIPC3	0.0496881836438232

## Sheet: M8
Gene Symbol	MM
FSTL1	0.924272227835934
S100A10	0.91627628293829
VIM	0.905344496659929
COL5A2	0.892107858840153
ANXA1	0.886949683750507
COL1A2	0.877437007945912
MMP14	0.872568159829569
DCN	0.871933630477519
DAB2	0.870606616431237
SERPINF1	0.870596829694253
QSOX1	0.870063408939929
SEPT2	0.869673931877124
ANTXR2	0.869278973014922
FN1	0.868214467547419
COL5A1	0.86709897051703
COL14A1	0.864583278997366
THY1	0.861477527628853
COL1A1	0.861346654785882
FGFR1	0.860643052241692
ANXA5	0.860040411052269
ADAMTS2	0.852259853864335
AXL	0.850006460942645
FAM46A	0.849305025589329
ECM2	0.842517745160058
COL3A1	0.842412655581922
MARVELD1	0.840610391049792
EMILIN2	0.839100935891594
TXNDC5	0.83893419301615
LHFPL2	0.838752462689906
APP	0.834302443499294
MFAP5	0.832673526764484
ANXA2	0.832296256099797
CD44	0.832049513660697
IQGAP2	0.831442124661153
MXRA7	0.830794783964245
GSN	0.830074341540212
ITGB5	0.829894780518521
MAN1A1	0.828732152799579
COL6A1	0.827840476240732
RCN3	0.827092239109681
TGFBI	0.826860949990753
DSE	0.82652460700132
TIMP2	0.824787754596943
BGN	0.823893484529297
GALNT16	0.823803671907165
MRC2	0.823690312642989
GLIPR2	0.823071542080106
DAP	0.82225487404317
PTTG1IP	0.822125120374082
CDON	0.821951603933981
TIMP1	0.821133539510219
F13A1	0.820884856606139
ANGPTL1	0.82057889115803
RNASE6	0.818892274558297
PAM	0.816510310890542
CD248	0.816459391488848
COL6A2	0.816332637910649
ISLR	0.81612186395824
EMP3	0.815883749615163
CTSK	0.815691407980923
YWHAQ	0.813972343230662
SPARC	0.813579452943265
AEBP1	0.811650056309646
LHFPL6	0.809964757502228
KDELR3	0.809688188538431
FGL2	0.809431712409711
PFKP	0.808738809318058
FKBP10	0.807993085217177
LTBP3	0.807167968497156
TMED3	0.806619299534624
IGFBP6	0.806235631203516
MXRA8	0.805671987009318
LOC515150	0.805454524543899
PDGFRA	0.803149698420024
CLMP	0.802914665967159
ARPC5	0.802870474030262
S100A11	0.801992928110838
RARRES1	0.801313842718412
DBN1	0.801049696238428
CSF1	0.798336089701657
FBLN5	0.797836041802915
COL16A1	0.797048678698972
LPAR1	0.796780091988901
CD9	0.796726908784238
VAT1	0.796035738019786
FAP	0.795989324167617
MMP16	0.795091600232313
S100A4	0.795049161072351
COL6A3	0.794371974710573
DCLK1	0.793866249882355
PLOD2	0.793541670704499
RNASE4	0.793365614008279
PPIB	0.792175496042259
BRB	0.790616030441772
PCOLCE	0.790329163106095
GLT8D2	0.789706846080877
LRP1	0.789560010097297
SGCE	0.788847482172146
PCDH18	0.788149411917166
LAMA4	0.786937899247721
MFAP2	0.784905856865919
RRBP1	0.784031506763104
FBN1	0.783801387031556
MATN2	0.783763592936738
LOXL2	0.783288852203007
GOLIM4	0.783013913262767
LOC511937	0.782385794480235
C1QA	0.782168676326962
ECM1	0.781841527085847
DDAH2	0.781683174585416
FOLR2	0.780362830098425
CYBRD1	0.780247764655283
EPB41L3	0.779825104550082
RIN2	0.778532321862978
MMP2	0.778095665291838
DKK3	0.776747168980091
GJA1	0.774213871073281
MXRA5	0.773987543574821
FBLN1	0.772578694508418
NOTCH2	0.771712074990044
FYN	0.770670960320105
OTULINL	0.770435230253567
EFS	0.769529373736458
PI16	0.768985524907839
FAM114A1	0.767466699973779
CCDC80	0.767346978241048
SH3BGRL3	0.76660390652425
PRRX2	0.765323639889486
SH3BGRL	0.764978077579405
MEOX2	0.764587889130653
PLEKHA2	0.764098147948028
C3AR1	0.762687703031189
IL13RA1	0.762524695386511
FAM129A	0.762367306791809
OLFML1	0.762305383226874
C1QB	0.761875357602452
CRIP1	0.760452584411643
MAGED1	0.760174709559315
PLTP	0.759486651004846
NOV	0.759413688843553
EFEMP2	0.758817160516713
ADD3	0.758798314281307
DUSP6	0.757205041527992
PROS1	0.756951195184558
EBF1	0.755698115750485
TUBA1A	0.755417261574432
SFXN3	0.754661207964979
APBB1IP	0.754425348869198
FBLN2	0.753646275553696
PEPD	0.752561005960613
TNC	0.752528836060613
C1QC	0.751612246398053
GPX7	0.751194125707148
GPR153	0.750925150736527
ABI3BP	0.750436471009964
C1QTNF6	0.748806328401655
CNN3	0.74685712320168
CDH11	0.746804507233523
THBS3	0.746688337883342
PDIA4	0.746322945110124
LASP1	0.746130468344119
TGFBR3	0.746096897866215
CSF1R	0.745914190339252
CLIP2	0.745130247773164
CD109	0.745053082259459
LGALS3	0.744646786922073
SPON2	0.744421589688736
FRMD4B	0.744298173209886
DPT	0.743785404481021
ITM2C	0.743322380946605
SCARA5	0.742579923550358
MRC1	0.74243635792775
ITGB3	0.741499499269841
LUM	0.741245671743208
CMTM3	0.741224500180012
LRRN4CL	0.740607655247179
PPT1	0.740038734799288
CHPF	0.739775050614461
SCARA3	0.738997772143695
ITGA11	0.738255052276666
SLC22A17	0.73784058779436
SERPING1	0.73752606767466
PKD2	0.737016301860157
EVC	0.736937826476301
CD276	0.736653942567396
SCPEP1	0.736507804481081
GAS7	0.735694657372087
PLXDC2	0.735634786872806
ALDH3B1	0.735614801685288
COL8A1	0.734952431287785
CALU	0.734453605837333
WIPF1	0.733880320478832
CKAP4	0.733587723488953
IL1R1	0.733318808989749
PLAC9	0.732527720115575
TGFBR2	0.731924043025612
ARPC1B	0.731784626382964
OGFRL1	0.731409663833971
LOC112446388	0.731294122428777
C1QTNF1	0.730886524261658
LOX	0.730780267007249
DZIP1	0.729868809933052
PHETA2	0.729536343504496
MSR1	0.729186789412096
CADM3	0.729126866211877
SEPT6	0.727597499586982
MAN2A1	0.72745102937726
HACD4	0.726426014842752
VSIG4	0.726332782565842
TAGLN2	0.725169251913893
CD209	0.724907115751873
LOC510860	0.722985832720257
TLR4	0.722134520163041
OGN	0.721902647636836
CTSZ	0.72133507146858
RAB34	0.720888702371936
ITGBL1	0.720537953833354
DDR2	0.720326954746409
POSTN	0.719738192641754
FCER1G	0.71748723963762
POFUT1	0.71689672584745
KANK2	0.716354495397325
FXYD5	0.716300583708876
ICAM1	0.716237428668525
CFL1	0.716117030637347
MGP	0.715212102257028
LTBP4	0.715065137472709
JAZF1	0.714032823974673
ASPN	0.713749921524366
CALHM2	0.713697408345965
NDRG1	0.713619215401187
LAMB1	0.71327308505402
FNDC1	0.71317837880754
EFEMP1	0.71271337722678
LOXL1	0.71181495528851
ADAMTSL3	0.711801608999325
PBX3	0.711203329181249
SMIM14	0.710765434422242
SLC39A7	0.70976463052855
LIMA1	0.709305804216182
ACLY	0.709210154155191
RBMS3	0.708456566657935
SSC5D	0.707621445073574
CD86	0.707290008000542
PTGFRN	0.706032377861399
CAMK1D	0.705223591699784
AOC1	0.704569433633649
ACKR3	0.703881609348136
CD99	0.703210614621313
MAMDC2	0.703165384234583
B4GALT4	0.70164049944193
LDLRAD3	0.701631970684374
FKBP7	0.700832077973109
ATP10A	0.700805094636827
SRPX	0.70042918833124
RAB3IL1	0.700187492585806
UGDH	0.700173536720786
EFHD2	0.699987104114527
C2	0.69887226975362
TMEM43	0.698723445081446
SFRP4	0.698693350389788
ITIH5	0.696420073386664
GLI3	0.696074440642611
ANGPTL2	0.695611218786629
RECK	0.695412094339366
GPR34	0.695251866400976
AKAP12	0.694497260001198
FAM171A1	0.694478584840785
ITM2B	0.693351854250138
PDGFRL	0.693332016341601
COL12A1	0.693222263308765
PDGFC	0.692322797483885
RCN1	0.69149872002038
PTMA	0.690380128550999
SRGAP1	0.690286724326304
TNFAIP8	0.689997130031973
PDE1A	0.689877357618583
BOC	0.689368597352051
TNFAIP6	0.689224341223214
UST	0.689080162861997
OLFML2B	0.688355894620545
CLIC1	0.68802962937151
PID1	0.687580886141523
LUZP6	0.687535748584538
ELN	0.687171247926315
MBOAT1	0.686888653400297
COL5A3	0.686833063245191
C1R	0.685531061106334
NCALD	0.685027409808986
GPNMB	0.68327146020459
ARFGAP3	0.682036833515116
TNXB	0.681884520036454
COLEC12	0.680662961936171
LOC508666	0.68065539952813
PSTPIP1	0.680139227800775
PLEKHA5	0.679685028706116
ARHGEF10	0.679466431738425
TMEM45A	0.679029091010862
PLCD1	0.678683601192285
PRKCD	0.678476629026822
KDELC2	0.6781320423122
BICC1	0.677507738741314
DAPK1	0.677356490871893
LOC112444473	0.676593344172516
AMOTL2	0.675085951926376
PAPSS1	0.673690042500135
TRAM2	0.673329553239466
CFH	0.671331391846999
CRTAP	0.671253612109951
CTSB	0.670814503716358
LOC504773	0.670804985438843
COTL1	0.669819759744114
CR2	0.66975389853186
ATP6AP2	0.668597702079488
RSU1	0.667053525858467
NT5E	0.666516847976737
MAN2B1	0.666513401095147
PTMS	0.666452501955762
LRRC17	0.665972431393702
CAPG	0.665402723912573
ALDH1A3	0.664684789611248
LTBP1	0.663634406017656
OS9	0.663032402472862
MORC4	0.662704216035196
GLIS2	0.662071030357732
TRIM47	0.662012431308555
IFI30	0.661501039962544
IKBIP	0.660884779024863
PI15	0.660744288005895
LTBP2	0.660581213376219
BMP1	0.659955683061456
P3H2	0.659658616270522
FMOD	0.65885021149345
MARCKS	0.658718317843034
MBTPS1	0.657182870298692
CASP4	0.65683295728432
THBS1	0.656819852399022
MDFIC	0.656741189287998
ARAP1	0.656330716194744
COPZ2	0.656321717863031
GPSM1	0.655351798943565
ACSL5	0.655261397473697
SDK1	0.655252421615052
SRC	0.65461024062244
CCL24	0.653700249586778
SGSH	0.6529019842199
PRKCSH	0.652677879709334
EDEM2	0.652047951255749
SLC9A9	0.651215482679205
SRPX2	0.651047337993038
GBA	0.650694585345366
CPQ	0.650688300591101
FUCA2	0.650416586555127
MPZL1	0.65030801126579
CERCAM	0.65025836761374
HRH1	0.65013939541591
PTGS1	0.649872323907269
CD163	0.649578355251074
PRELP	0.649479815623579
CD14	0.64918751112394
GPR137B	0.64908994479983
PLBD2	0.649088178821923
DNM1	0.648718522749856
C1S	0.648634963498322
HSD17B11	0.647257355819107
PFKL	0.64658432743083
WNT5A	0.646544176329555
TSPO	0.646193008497368
PLXDC1	0.645804124955832
EFHD1	0.644781864079314
FZD8	0.644370842373304
XG	0.64397059957504
LXN	0.643482603585924
HEXB	0.64333473230994
SLC39A1	0.643157351577652
FMO5	0.642988577875457
VGLL3	0.64293779206764
STAB1	0.642721189499158
TUSC3	0.642196624044546
CDK14	0.642178158001528
PTPRF	0.642106007860234
SRI	0.642045686259881
ANG	0.640980746953674
PAPSS2	0.640705005775232
MEDAG	0.640057749916318
RFTN2	0.639881479301943
RASGRP4	0.639359699461231
PPL	0.639143568589755
CD68	0.638708360267056
PHF19	0.638167031878457
CYBA	0.636976675220487
CYS1	0.635076876041296
CDR2L	0.634393796311387
B3GNT9	0.633822822520036
TGIF1	0.630715602729902
RBPJ	0.6296494494469
A2M	0.629395063101838
THBS4	0.629090390874878
NHSL1	0.628592729471403
TNFAIP8L3	0.628406075106059
PIEZO2	0.627170611724654
IGF2	0.626932476397576
PYCR1	0.626693261744137
FAM3C	0.626402048050405
KCTD12	0.626272642778321
PLAGL1	0.625413712836555
FKBP11	0.624697223300746
LYVE1	0.624379704808017
DYNLT3	0.623693160405171
ADGRD1	0.623511334414688
C5AR1	0.622540157650216
MMP19	0.622493383720585
PTGIS	0.621800241678112
VAV2	0.618748268645365
GAS1	0.618639287366875
ETV1	0.616013111873587
PEA15	0.615952965709868
MYD88	0.614919676277614
IGF1	0.614707622175592
SELPLG	0.614463451244644
FAM117B	0.614029214060036
FKBP14	0.613505762043354
VCAN	0.613244747124832
RASSF5	0.612289911773886
ADCY7	0.611721696553765
SLIT3	0.611488626179208
FGF7	0.611332071385365
NAGA	0.610770328786967
CPXM2	0.610260543730166
SEMA4F	0.610251077885075
LIPA	0.609258377698275
TOP2A	0.60859055993165
NAALADL2	0.608401856591746
LOC507581	0.608358363209254
GMFG	0.608317908531329
THBD	0.608119914004697
LRRC8D	0.607815386183883
MEST	0.606871844666293
TSKU	0.606542961174453
CYP27A1	0.604972472479305
MYOC	0.604675214048025
LAPTM4A	0.604026936083865
PCOLCE2	0.603951543458617
TENM3	0.601999195857847
SUMF1	0.601498634799583
PKIB	0.600866072653146
CHSY1	0.599892489145092
ORAI3	0.599744687337259
NONO	0.599741499196238
EXT2	0.599617320965409
ZFPM2	0.599603675501783
KERA	0.599128228508482
NPTXR	0.599116709492244
SCIN	0.59828916706417
PTN	0.597933777720846
CCDC50	0.597327613119554
ANXA4	0.596794384235331
LPCAT1	0.596251418090508
IL16	0.596082549314998
MFAP4	0.595992558585476
TNS3	0.595149323530911
WDSUB1	0.595106521896655
CD55	0.59447335126075
PRDM8	0.594038984628963
TMEM35A	0.593324473890696
CC2D2A	0.593109302634376
SMO	0.592596902590596
ARRB1	0.592047519627375
TNFRSF1B	0.591721875940034
TTC7A	0.591146286690641
CLTRN	0.590606285538846
SCARF2	0.590246448166382
GPR108	0.590149638308151
TWSG1	0.589012856777541
PABPC1	0.588609103235633
DOK1	0.588276251863886
SHOX2	0.588124602737982
LEPROT	0.586475186771451
BEX3	0.586195528057261
SH3GL1	0.586163013223118
P3H1	0.585395517877607
ARMCX2	0.585232438922272
AQP1	0.585219734629543
TMEM173	0.58390569641233
MAGED2	0.583698024090492
PXDC1	0.583384071687284
ANPEP	0.583259255532187
HHIPL1	0.582415426056259
RAB32	0.581842213884118
TIAM1	0.581031608597168
PODN	0.580828203933048
SPP2	0.580570875649441
TPPP	0.580020453023615
TM9SF2	0.579525748239407
DDAH1	0.579355626203328
FRMD6	0.579044216452595
AGTR1	0.578376229976055
GAREM1	0.577362079333534
JDP2	0.577093871542977
PPM1H	0.576879058251687
PHGDH	0.575973562614771
POLE4	0.57594720802848
MID1	0.575726784849735
IDUA	0.57559943735689
AGMO	0.574496942579424
SEPT5	0.574398295409627
HVCN1	0.574003171590418
PLA2G4A	0.573532255398885
RPN2	0.57282851921761
GLMP	0.57223536719767
NID1	0.57199425270279
GPR1	0.571443590803615
TPST1	0.570828885349158
ARHGAP1	0.569224982114622
GALNT2	0.568586816016642
LOXL4	0.568391458045307
LARP6	0.56771026735255
HTRA3	0.566377314319425
AFF3	0.566148380553582
OSBPL5	0.565165280607376
BCL7C	0.56475095503411
AHNAK2	0.564206171820687
CTTNBP2	0.563749064403274
AACS	0.56325250193142
FUCA1	0.562770549691434
VCAM1	0.562443533865825
TMEM59	0.562387777264897
MICAL1	0.561112505418391
TRERF1	0.56065833435486
NDE1	0.560497223309883
LOC101905041	0.560291233188915
PROCR	0.559838025063556
VIT	0.559192289242017
DACT1	0.557296095326305
GLI2	0.556759269767396
SERPINE1	0.555498910939562
DPYSL3	0.555400904570275
GPC3	0.555388800478172
NTN1	0.55466672929978
AP1S1	0.554600711205748
BACE2	0.554575187560448
EDA	0.554479983891822
RNASET2	0.553642025228675
ZNF512	0.553338678700679
SVBP	0.551645971102065
EEF1A1	0.551335770995554
FMNL1	0.550400646009045
FOLH1B	0.5499614829716
STT3A	0.5487499323544
CXCR4	0.548454822422279
NAGLU	0.54797245742692
F3	0.54796688001262
ACAT2	0.547138712548852
SLC44A1	0.546758598149888
GM2A	0.546731885033902
BASP1	0.546565407558227
IL17RD	0.546549240044894
SYT9	0.545697021746204
GDA	0.545621347979024
GRN	0.545564199842956
LOC530102	0.545057695862563
PLVAP	0.544725936099739
SRGAP3	0.544657511542488
C1H3orf58	0.54377034580663
ARHGEF26	0.543517699482399
ADCY3	0.543341976051854
ALOX5	0.542926785425282
HOPX	0.542341342696648
TLR2	0.541813639067044
ENC1	0.541404478327189
LOXL3	0.54121362733143
ADAMTS17	0.540849830373466
SPP1	0.539118024872531
CD5L	0.537925824512912
CST3	0.53559388746866
C1QTNF3	0.534830122571539
HPGD	0.534409590938026
TRPV2	0.534396989414491
CDO1	0.534376634030501
CYB5R3	0.534310031080067
FAM171B	0.533977681721869
GFPT2	0.532790187091969
GANAB	0.532602044201888
ARMCX1	0.532399970273362
PLAU	0.531959207168735
IRF5	0.531683668362455
FUT8	0.529422918992399
CITED2	0.529418619088582
POFUT2	0.528993497853732
DGKA	0.528884853296684
NUMBL	0.528520187583855
CTSO	0.527991754052057
PREX1	0.527614142141387
LOC533597	0.527220389985842
DNASE2	0.527084578549132
CHST14	0.526261716856631
SLC6A6	0.524925475437989
SELENOM	0.52385666222383
ERMP1	0.523009056547839
ST6GAL1	0.522978124035853
LDAH	0.519858117005712
MKI67	0.518902651813155
VKORC1	0.518145598485088
CSTB	0.517857905282209
PPIC	0.517772172969384
SRBD1	0.517771761860323
TMEM86A	0.517177758181418
ERGIC3	0.516905141864727
RIC8A	0.516886717383506
VWA5A	0.516869122220551
MXD4	0.516487885164062
CFP	0.516007844423151
SYT11	0.515879804420757
QPCTL	0.515831307726583
TRIP6	0.514261611798616
ERLIN1	0.514211376452071
OLFML2A	0.514205341012107
ATRNL1	0.513897804050743
AMPD2	0.513068114984363
KIAA1614	0.513054813107021
PLPP5	0.511829893935842
MLLT11	0.511672127441482
FCGR2B	0.511306195202158
NUCB1	0.511304728384932
TMEM181	0.511137913908885
KCND1	0.510618370588415
CTSA	0.510205844305806
LURAP1L	0.510103087330744
BCHE	0.51005238027883
PCDHA13	0.509791252653802
QPCT	0.508224093230592
THBS2	0.508057089558624
LOC782776	0.507054743711981
SLC46A1	0.506881943393261
COL21A1	0.506802299464604
PSAT1	0.506387913575103
APBA1	0.506271024420479
PRRG1	0.506030860528686
CCDC82	0.505854839970092
SIGLEC1	0.505750046350077
TNFRSF21	0.505701705323536
SGMS2	0.505418327441121
NAB2	0.504976877404065
GPR173	0.504741641756604
SH3BP1	0.504470939069282
RP2	0.503250907447284
LLGL1	0.503120568914953
SESN3	0.503098906354966
VIPR2	0.502656913654831
PTPN18	0.502401693959858
HSD17B12	0.500877933249711
CRISPLD1	0.500353068706066
SERPINB8	0.50025024707067
MANBA	0.499994880551682
TPSB2	0.499857750621412
IGFBP3	0.499146123829783
CNPY4	0.499101033024695
FADS2	0.498259262806254
HSPA2	0.49756276593937
NSDHL	0.497526929333385
CSGALNACT1	0.497161228628688
CDC25B	0.495942756269765
MAP3K12	0.495293050021786
CXCL14	0.493456516877313
ANKRD13A	0.493216256661525
TCTN2	0.492327271891045
PACS1	0.491508355596261
ID2	0.490997593417859
CAB39L	0.490055545018679
VEGFD	0.488737314949933
C19H17orf58	0.48869946789828
ACO1	0.487766223802432
MCM6	0.487751842521087
LAT2	0.487358135535523
ENTPD2	0.48568230248448
LOC786948	0.485381517064739
ZBED8	0.485358913806571
SLC25A6	0.485197336139572
ADPGK	0.48466638909553
SINHCAF	0.484659617227672
SEMA4C	0.484333977346463
PLPP3	0.483692100633869
ITGB4	0.483592512846361
MTHFD1L	0.483230141735167
KIT	0.481765580602419
OLFML3	0.48074746136754
RAB2B	0.479825516569233
PPM1M	0.479768431231768
LAMB2	0.479633311057906
LDB2	0.479003024640695
NT5DC2	0.478659279234839
NCAM1	0.477267770090678
GUSB	0.477030846222222
RAP1GDS1	0.476071091081135
MVP	0.475140620530527
SNX7	0.474530017153359
CYB561	0.473338313824233
CFD	0.473205940180222
CPE	0.472802066225878
CPA3	0.472458265266803
RAP2B	0.471367914110264
ADORA2B	0.470779475602069
HEPH	0.469859734688554
CA5B	0.468202300173758
NIPAL2	0.467170593161582
GALNT4	0.46694518923683
C29H11orf95	0.465721797628843
GALNT15	0.464679458047762
NUCB2	0.464584240505664
PLEKHA4	0.464125824534921
GALNS	0.464105120725481
C1QTNF2	0.463889690900941
MAN1C1	0.462762776249723
PIK3CG	0.461660626546075
ARHGAP20	0.461294721767547
ITPRIPL2	0.460760323127946
C4A	0.459767919057032
PIK3IP1	0.45849232039581
P4HA1	0.458242958012238
LOC107131209	0.455954329832912
ATP2A3	0.454735323865799
PRG4	0.454681441036161
RGS19	0.454052040265579
CERK	0.454023377345062
PMM2	0.453514334968285
SHB	0.453336301458028
GNS	0.452197801321854
CKAP2	0.451949183725483
SLC39A11	0.44960503260442
SPSB1	0.447597625757815
ADAMTS5	0.447562711718282
AFAP1L2	0.447236936668981
CX3CL1	0.44608024915988
SGPP1	0.445615430785632
PCSK6	0.444778623890985
ANXA8L1	0.444392087951307
SOX4	0.444299410167955
DDX31	0.444066633185875
NAGK	0.443166070142888
TMEM100	0.442911214839804
ALDH3A2	0.441756415062911
PRAF2	0.44142954394387
RFFL	0.440699605342898
ICAM3	0.440603497994762
GPRC5B	0.439492015750078
TNFAIP3	0.438353561218117
ACP5	0.437847190793617
AP3S1	0.437783191908398
OSR1	0.436900392079893
TMEM184B	0.43643848528349
SLC35B3	0.436307410554868
ALDH9A1	0.435934914424724
TPPP3	0.435902512088437
RCL1	0.435454695082148
AMPH	0.434648058074437
ITGA10	0.434399997335659
LMNB1	0.432587138012939
CDC7	0.432131485459265
SIX5	0.432046273985598
SFXN1	0.431785000252952
PLD3	0.431224955097019
KIAA1191	0.431164510599271
MAPK7	0.430903616780963
AKR1A1	0.430326067901688
KBTBD11	0.430257686185716
LOC534578	0.429881406145604
P2RX4	0.429800100231126
HMGB2	0.428674184987413
CARMIL1	0.4285486166253
UBTD2	0.427387300067309
IL34	0.426900737296281
TCEAL8	0.42635475249065
CXCL12	0.426109347391233
GINS1	0.424720483421944
AIG1	0.424569298659023
SLC29A3	0.424409809589153
NRK	0.423824463951992
CTTN	0.423093231641817
DLK1	0.422570944313957
NIPSNAP3A	0.422317625402929
CBX4	0.422271905752301
ARMCX6	0.421072660857922
ORMDL2	0.420962665362506
WDR17	0.420326486847344
CTSF	0.420267968712455
NIPAL3	0.419561395061644
PIP4K2A	0.419429850684658
CGREF1	0.41819461065254
METRNL	0.418008139219305
CYP51A1	0.41739543090308
ST5	0.417088214109745
PCDH7	0.416310158621704
EYA2	0.414513958963731
CPEB1	0.414249578818633
CCDC167	0.413867356922125
GPM6A	0.412638114497594
FUT10	0.41205442824333
HGSNAT	0.411780469972843
NES	0.411441731732849
CNDP2	0.41138405376696
ZNF521	0.411276922989745
TGFB2	0.410592243646454
SOX8	0.41051621638341
P4HA2	0.410068208106879
ARSB	0.409367443277329
FGD1	0.409063222039995
GREM1	0.408966740245363
WEE1	0.408705948824924
LOC112442619	0.408196554814352
RUBCNL	0.407966197879979
SMARCA1	0.407445271559928
PMP22	0.40592258379805
TCF7L2	0.405589079733903
ARMC10	0.405373808572905
CFB	0.404169402492683
PIGS	0.402796187457201
LRRC1	0.402534642537274
DDR1	0.402352798367852
RALGDS	0.402153696554026
FADS1	0.401220265733225
SERTAD2	0.400752656965753
SND1	0.400392268711368
PLA2R1	0.39941888681992
SPTLC1	0.399263016558614
A4GALT	0.398019021286699
SEMA3C	0.397554540743659
CNRIP1	0.397545975042714
CCL16	0.397488206900351
ARFIP1	0.397274488609599
CILP	0.396860782386858
LOC100336368	0.395558248239564
PJA1	0.395160108391232
NFATC2	0.394766089637881
STARD3NL	0.394175656196007
LOC100847951	0.392889926147399
PAQR6	0.391703612992927
HSD17B4	0.391442487872796
STK38	0.391403887889637
CEP112	0.390277810478531
PLXNC1	0.390012321084692
ENDOD1	0.389641660990654
WRB	0.389463794395798
CASP9	0.388730008422371
RTKN	0.388641661393295
MARCH8	0.388203543009885
SLC25A16	0.386969048969924
C10H14orf119	0.38636583757785
UNC119	0.385874694472492
GIPC1	0.385733970780796
MUSK	0.384341122924399
ISM1	0.384166361486263
LOC107132475	0.382790057826578
HFE	0.379392730799603
SLC38A6	0.379243662867157
ABCG2	0.378662682048902
FAM122B	0.378141719537794
SLC41A2	0.377314754509334
TSPYL5	0.377217149214294
LOC100847759	0.376152968372676
INSIG1	0.376097705793889
IQSEC2	0.373992792177911
DACT2	0.373952723291219
NR2F1	0.373950718223306
ASNS	0.373329744290883
SLC36A4	0.372258467883073
LOC515828	0.372177881365713
PARD6G	0.370709344109961
SELENOP	0.370047142787073
LOC104969299	0.368500109905265
ACOT9	0.367564490623707
RGS1	0.367392397267514
TMX1	0.367227931403843
PDLIM4	0.365649598226044
HNMT	0.365530406500229
ARFIP2	0.363979756190961
CHN2	0.361971021123877
DHDDS	0.361744974120913
VMP1	0.361227357223243
SMOC2	0.360624366556455
FIBIN	0.360589298293394
ZDHHC24	0.360376454230467
STX11	0.360163104365539
CYP20A1	0.35808566454354
SDK2	0.357905952578116
RBP1	0.357599376726181
FRRS1L	0.356422852842628
RHOU	0.356270021601059
KIAA1755	0.356169923160974
CYBC1	0.35612600636333
SRD5A3	0.35566096657676
RALGPS2	0.355155238085342
IP6K2	0.354925065719352
PTGDS	0.354878386010427
BET1L	0.354411355535303
SLC2A1	0.35255977539583
IL33	0.351704831676779
EFCC1	0.351402067235617
MYMX	0.350252641837259
NCKAP5L	0.349402748118214
ASAH1	0.349071882169116
CHI3L1	0.348073208424768
TTYH2	0.347636953272145
ADAMTS15	0.347109528906599
STX2	0.347000736601977
ELFN2	0.346435674490443
IL17RC	0.346174459621071
SLC40A1	0.345592303686299
FLT3LG	0.345242668838207
COMMD2	0.344125170760928
SELENBP1	0.344018657900493
TPCN1	0.343621080038642
TRIL	0.343324770677102
FAM92A	0.341615157988997
FAM149A	0.339767286761697
NLGN2	0.339673341291048
FST	0.338733939800817
MSMO1	0.338542858002204
MINDY4	0.338266564808391
PLAT	0.337724162066967
ETV5	0.337595532499944
LURAP1	0.336592950607372
DBNL	0.334091721214645
GLTP	0.33406272993031
CHODL	0.334033860001883
ABHD12	0.333594423055925
LRP10	0.333364190996459
SPRYD3	0.332388207559612
TLR5	0.331602980556827
LOC781977	0.331192706844239
PEG10	0.330812459707305
VPS26C	0.330741142522237
PDCD4	0.32978180195323
SERP1	0.328745740381601
SBSPON	0.327638532679803
SNX2	0.327601630295807
SEMA4G	0.327545254901637
LOC101906676	0.326301244188769
OGFOD3	0.326270222422618
GPX3	0.325972028932848
C3	0.325023574615102
P3H4	0.323488437350799
DNAJC25	0.323159890587113
XRCC4	0.322365237290626
CPNE8	0.321378343450992
LDLRAD4	0.32103918809571
RNF13	0.320738908601203
VMAC	0.318896641983331
TMEM68	0.317602666501667
BET1	0.315390632933722
UCP2	0.315081019263319
ARRB2	0.314548414109417
NCSTN	0.31414590855803
RASSF4	0.312796062621757
LVRN	0.312626366264572
GLT8D1	0.312590916034035
CCL21	0.312382929470151
SLC2A3	0.311988250943237
PTI	0.308994221815651
DPY19L1	0.308564602540926
TSPAN6	0.308441662784958
OCIAD2	0.307668402160339
RASD1	0.307406217337623
B4GALT6	0.306522139850917
WNT11	0.305893256791649
GXYLT2	0.305432828646668
KHNYN	0.304362588837586
SHKBP1	0.304113575364983
P2RY14	0.302219802316885
SCUBE2	0.302193064185868
GLB1	0.301948999822783
CHD5	0.301150923371337
PEF1	0.299343037106397
CTSC	0.299330683103419
MBLAC1	0.29842779652405
LGMN	0.297713996956772
APOD	0.297498173944957
VASN	0.297214355872987
GPX8	0.29611451208271
CAPRIN2	0.295919950553255
TAGAP	0.294682610697358
SMIM7	0.293868398886574
ZFYVE21	0.293531717904689
CHMP4A	0.29348858654753
POLA2	0.293358151958139
ARMC9	0.292171374113543
ZKSCAN4	0.291957517467719
TRIOBP	0.29107953857142
VGLL4	0.291018992921624
TMEM192	0.289115505332043
BTBD19	0.288477451144194
REXO5	0.288193884191491
CBX6	0.286983337551956
GRK6	0.286756131448088
MAGEH1	0.286442245479795
FAM180A	0.285451142648614
PXYLP1	0.284651221074524
FEZ2	0.284615373017995
FAM117A	0.284268071380916
YPEL1	0.284205010167963
NASP	0.284101640149197
ARSA	0.284074793908701
CYP2D14	0.283249598412787
ATG4C	0.282839322052193
MAGEF1	0.281859526664289
MAL	0.281807684383771
PTPRU	0.281154390305709
SPOCK1	0.279825567480052
TUFT1	0.27640668667918
SNX10	0.274602852374051
PSPH	0.272653748862961
MBOAT7	0.272328673754531
LOC101907523	0.271742041529015
DMPK	0.271715120152344
ARPIN	0.270766401799223
CIB1	0.270447311623368
ASPA	0.269721368140924
EPHX3	0.269385334953092
FAM102A	0.269061244347282
GALT	0.267482539844297
VHL	0.267245525660556
ARHGAP22	0.264106971295491
ADH5	0.263883061977321
ALG11	0.262916251111168
BCAS1	0.262488476865804
ACTC1	0.262167256203562
LSS	0.260982994941641
JPT2	0.26001888682782
ADD1	0.259925973881274
SMAD9	0.259512381013885
ZNF202	0.258400272504729
TSEN34	0.256527540431994
RBKS	0.256111423008264
AK5	0.255310561440454
SIGMAR1	0.254491887379076
SLC35F6	0.254288672876283
VNN2	0.254087609594153
PRMT2	0.253558230104982
BMPER	0.253201195040751
TMEM53	0.252222086506796
FNDC4	0.248951332532729
RARG	0.248366750637512
DKK2	0.247966628381193
VPS41	0.245642150159841
IFT122	0.245574507172385
VPS26A	0.241779710409791
SC5D	0.238959670429986
BLA.DQB	0.238118982785603
PARP16	0.237344876974421
ZNF217	0.236686893027957
ALG8	0.236489830959119
NOD1	0.23595703959151
CDH3	0.235775860803659
LOC112448373	0.234813638188751
RGMB	0.233577051658647
SUPT3H	0.232939311139047
TMCO4	0.229385460841516
ENOPH1	0.229112136345889
RCN2	0.229027810953731
LOC104975663	0.227770260204367
RACGAP1	0.227606883767598
SIX2	0.226829714497033
RPGRIP1	0.226731830079844
SNX18	0.225588701887151
TMEM17	0.223920389390147
KLF5	0.223291171916084
HAUS2	0.223134845266803
UCHL1	0.223065214239629
ABHD14A	0.222078026589549
PRSS23	0.221499836215026
CBR3	0.221106944039723
CLDN1	0.221032167701096
BBS9	0.22098030131544
MAP1A	0.220906173100556
FBXW8	0.220599055059879
CAPN5	0.220037663182383
GALK1	0.219463658158806
IFT27	0.217303281273193
ANGPT4	0.216478082046346
BOLA.DQB	0.215195543516245
ZNHIT6	0.21487737253948
CPLANE2	0.213476530192627
H19	0.210131790178439
MAGOHB	0.209409436085266
RADIL	0.208460958177183
LOC100140586	0.207793159561442
METTL14	0.20716912684096
ZNF423	0.206405518395135
ARSK	0.204764667245044
CEP170B	0.204697075324598
AASDHPPT	0.204390238275573
TXNDC12	0.202234846992827
CENPO	0.201336564197888
ERBB3	0.2007611534407
TMEM184C	0.200210298011648
PM20D1	0.197788460969903
YAP1	0.197750348682413
GDPD5	0.19656897922149
CEP78	0.196012477898476
SMPD1	0.194815996260859
GOLGA5	0.193825544394513
MCM3	0.193719814160903
ATP6V1H	0.193217298181274
CEP57	0.192686647374718
TTC27	0.19159525273314
HSDL1	0.189635486647371
SHISA3	0.188086997981155
TASP1	0.186447725595701
PIGX	0.186020738542784
C23H6orf62	0.185223406342309
GMNN	0.184388788823046
MYF5	0.18389614027909
IRF2	0.182731639480412
APOL3	0.182042953544069
ZNF852	0.177825140226881
SHMT1	0.177803255659073
LOC107131874	0.177740564387487
CBS	0.177349073087584
RHBDD2	0.174806727250589
CAAP1	0.171852000293926
XRCC6	0.171653138553301
CTNS	0.171196994720034
NCAPG	0.171100081841533
SGK3	0.169033701159983
HACD3	0.167919079499846
MCM4	0.167013834838087
GNPNAT1	0.166298233212103
MON1B	0.163401980928371
ACCS	0.161843695056371
ARL10	0.15986657760437
CTNNAL1	0.159326241373438
RXFP2	0.159256433245676
CREG1	0.158550562207256
ORC5	0.158369194429745
AZIN1	0.157686177849637
ZNF438	0.155957840236999
TMEM98	0.155122981884839
OGG1	0.154566778489919
ZMPSTE24	0.153783373886954
RPGR	0.153076076406442
TUBG2	0.151597833542595
MXI1	0.151492223805638
MAD2L1	0.151288545056531
SOX11	0.147821632050138
TSPYL2	0.147628219741774
LOC508916	0.146362339466811
CYB5RL	0.144393569483835
SETD4	0.144340700138556
DTX4	0.144129022279707
BCO2	0.142613222595208
RPS6KA1	0.142587476359872
DSN1	0.142054192220932
TMEM167B	0.141362568025706
PLP1	0.141108292953811
RNFT2	0.141033677807176
C8H9orf64	0.140230183424461
MYH3	0.140024285291434
WWOX	0.139118909624251
CYP4B1	0.139091729583099
ZBTB9	0.138471377803762
SLC35E3	0.137987804840238
TMEM209	0.13552107284533
APLF	0.133925833301277
CHPF2	0.131597151168708
NPAS2	0.130142878790056
TCEAL4	0.128902338838145
LOC100299025	0.128899650560005
COPB2	0.12751866549284
TMEM231	0.12553198976245
NANP	0.124927391935497
LRRC57	0.122654612116476
CEPT1	0.122630649447837
XYLT2	0.120206887390065
LOC100848815	0.101704274513455
GRID1	0.101407078283466
LOC510362	0.0992874351581857
C11H2orf42	0.0986613086319478
ARHGAP18	0.0982755753373743
MED16	0.0982146198232055
IFT140	0.0978370065375111
POMK	0.0941921577501717
LOC614091	0.0933664692956504
NCR3LG1	0.0912397147075303
CYB5R4	0.0848521351678219
UHRF1	0.0819819134073202
DENND2A	0.078706457434522
MPZ	0.0776909333451262
ARHGAP24	0.0760207870824272
LOC104970105	0.0738924908455032
VRK1	0.0717535946938715
PKMYT1	0.0683230872119652
DTNB	0.0653477604934395
CSTF1	0.0601055937606922
PRX	0.0487892558448522
PAQR4	0.045319500933351
GDPGP1	0.0379744254208811
PLEKHB1	0.0375224791085372
ETV4	0.0297429390716182
SFRP1	0.00872809945333171
MAP2K1	-0.0197409238213492
DRP2	-0.0240848926548156

## Sheet: M9
Gene Symbol	MM
CSRNP1	0.904417491812207
ATF3	0.849718846474307
MCL1	0.825398547888408
JUND	0.800381085566497
BTG2	0.782033033742858
IER5	0.772176662511716
KLF4	0.771961002976186
PLK3	0.771081055877174
NR4A2	0.760688441327538
NR4A3	0.751002320075158
FOS	0.747546877367452
SIK1	0.735189257801615
KLF6	0.73500208921335
COQ10B	0.726947734789991
OTUD1	0.715644188884171
ADAMTS1	0.710897171304301
IFRD1	0.703698590813859
RASGEF1B	0.700498858626899
ZC3H12A	0.697036922680214
ERF	0.68834270985275
ARID5A	0.686112456595063
MIDN	0.685874003188023
IQCN	0.684394429878052
MYC	0.683387773324253
NR4A1	0.677243017147764
ZBTB21	0.675392609274121
TIPARP	0.671564409334194
TGFB3	0.670081904292779
FOSB	0.668735444212349
SLC20A1	0.660566272362569
SPRY2	0.651807849774048
ADAMTS4	0.64815486107568
TRA2B	0.645571865049874
PTGS2	0.643553102042721
FOSL2	0.641837138347902
JUN	0.640808373857241
SNAI2	0.621095561335809
RND3	0.616183898675854
PPP1R10	0.604472684236175
EGR1	0.604165258896485
ATG101	0.601769726280103
GRASP	0.59810857827823
RYBP	0.597237510211019
ZFP36	0.590611066104997
JOSD1	0.590060861019249
DDIT3	0.585752530877343
JUNB	0.582600935066509
CSRNP2	0.580204088023025
MAPK1IP1L	0.567611324215116
SGK1	0.564616657602801
CREB5	0.556470891585558
CTGF	0.554296813438634
FAM166B	0.51519660013692
APOLD1	0.515079633028744
KLF2	0.503102998875917
PPP1R15A	0.502354793847988
EGR3	0.491913042509004
RGCC	0.476883141759743
SDE2	0.474350428086104
CYR61	0.445959538719819
NFE2L2	0.42876391043964
ID1	0.422375499724005
IER2	0.416435370546523
ZBTB48	0.400850128793607
TCIM	0.365726987280595
DUSP1	0.354494258267847
SOX17	0.25797402469706
EGFL7	0.254729530289173
ID3	0.234746387535693

## Sheet: M17
Gene Symbol	MM
ASH1L	0.944805956384522
BIRC6	0.934818005133894
CEP350	0.934178892915594
VPS13D	0.913534900453078
MED13	0.911496430153333
DMXL1	0.908328934701662
BPTF	0.906473535368247
ANKHD1	0.899659595093894
HERC1	0.899275467406352
ATRX	0.897883242890101
TNRC6B	0.897286931596666
PRRC2C	0.893491557936593
MED13L	0.886986214121976
KMT2A	0.884648135157897
HUWE1	0.884629564496754
KMT2C	0.881434284501532
NIPBL	0.880150357330545
MYCBP2	0.880026981369578
PHC3	0.877439529650588
ATM	0.875716247655777
KIAA1109	0.874343855450497
KDM7A	0.873704196140247
KDM5A	0.873300976902492
HERC2	0.862268587110411
KMT2D	0.860080088849452
HELZ	0.856370315431567
CHD9	0.855981257965173
MED1	0.854784770545502
AAK1	0.854020405304697
NF1	0.852884148301276
HOOK3	0.850113043310189
LCOR	0.848960900945682
HMBOX1	0.847724271938339
FAM199X	0.847454078965857
HCFC2	0.847409603607647
SCAF11	0.844656665189807
AFF4	0.844156241731746
USP34	0.838794283465248
VPS13B	0.836815157115157
UBR1	0.836520845561664
GNAQ	0.836324249707275
PHIP	0.836242039817583
ZFHX4	0.836234419541475
ASXL2	0.835965594260764
FAM208A	0.834149902168484
MDN1	0.833498387725425
SMC1A	0.831895273950009
RALGAPA1	0.83078516818377
NFAT5	0.829735009834316
KIAA2026	0.828305513216674
AFF1	0.826448516151445
TPR	0.825731011233346
SHPRH	0.825096356952104
NSD1	0.824799968124889
TTBK2	0.823642285982142
INO80D	0.822863225245801
BRWD3	0.8181695313619
BDP1	0.818043493303823
UBR5	0.817197677509375
RANBP2	0.81699785440218
AHCTF1	0.816996856133876
RC3H2	0.816944170457897
UHMK1	0.815582066849028
SBNO1	0.814915484907168
SETX	0.813507761463678
BNIP2	0.813030959088469
ARHGAP5	0.812665984045723
SON	0.812497693492983
KAT6A	0.811967356424567
TTN	0.811698251633039
USF3	0.811244567393067
SPEN	0.810673565516799
EP300	0.809132198915906
ZCCHC6	0.808416254211367
SLF2	0.80564465727394
BTAF1	0.805307364829918
FAM208B	0.804175799494788
UBN2	0.804138007510308
PRDM2	0.803688527010043
ITCH	0.802905676532301
SETD5	0.801901126719295
QSER1	0.80181160142897
AQR	0.801214244303045
RSF1	0.800394588339751
DST	0.798567796545607
GPR107	0.79788379956256
NEB	0.794215444904411
ELK4	0.7940223363092
NCOA3	0.792972978817982
UGGT1	0.79211739283013
ANKRD17	0.791545584686893
EP400	0.790391004052113
ATXN7	0.788203060947341
HIPK1	0.78619606908357
KIAA0754	0.785033241797129
NSD3	0.784355713642714
PANK3	0.783628369254973
ALMS1	0.78352059509542
BOD1L1	0.783043696390026
LATS1	0.782460276883835
AKAP9	0.780514627603282
TRIP11	0.779723749048183
CHD1	0.779548773913038
BRAF	0.778397776461907
DNAJC13	0.777871736986076
ZFX	0.777427746525878
DICER1	0.777191046432987
LTN1	0.775270711862455
SENP5	0.775242685614396
GAN	0.774581609699537
LMBRD2	0.774371515092117
FAM160B1	0.77332413997802
USP9X	0.773277709719796
CHD8	0.772698100043882
SMAD5	0.772688227171104
EEA1	0.77194966680274
SECISBP2L	0.77024244892461
ARHGEF12	0.768688924757289
ATG2B	0.76676238872742
ATP7A	0.766746972854318
PBRM1	0.766714357464063
NBEAL1	0.765893337727389
TAF1	0.765252773022132
MIB1	0.764715453490343
ARFGEF2	0.76468130047859
TNKS	0.764528248412603
VPS13A	0.764369916705128
LOC101904377	0.763573075644791
HECTD4	0.762895901052011
UBR4	0.762261593959485
ZNF644	0.760915750467004
ZNF292	0.759879357973169
NAA25	0.757553363474554
CNOT1	0.757043177022185
SMCHD1	0.756863767750105
RBM26	0.756515417377648
GTF3C4	0.75646851981416
MAN1A2	0.75584516603077
RAB11FIP2	0.755562341533598
EPG5	0.755200657962267
MTF1	0.755105038352152
POU2F1	0.754763717842143
LOC787554	0.754443999251669
PUM1	0.753711415368226
BRWD1	0.753118722999837
APC	0.752860736523684
MGA	0.751322009151316
BBX	0.750630765279511
MTREX	0.750600584504479
HEATR5A	0.750066679809504
LMAN1	0.749646222505471
KMT2E	0.749492856182376
USP37	0.748327355925712
BAZ2A	0.748062611910909
ATXN1	0.747526865859446
SIKE1	0.747206981937881
ATF7IP	0.746125614174017
PREX2	0.745809025009727
ARID2	0.745720899564878
PKN2	0.744763824687508
DNTTIP2	0.744691507190389
RAB3GAP2	0.74463046904101
RBM15	0.744610010442326
LYST	0.744210359465571
ZNF609	0.744202559892377
CDC42BPA	0.742660568121677
NCOA2	0.742648020938086
ZFHX3	0.741311984901488
CAND1	0.741271312839652
PTAR1	0.741270657553442
OTUD4	0.740774433880664
FRYL	0.740681844939485
ARID1A	0.739627902841274
SPAG9	0.73907653225965
ZMYM2	0.737704994633324
RNMT	0.737147797768986
CBL	0.73708804673086
CDK12	0.734990875496274
CLTC	0.733494707079847
C7H5orf24	0.733443854961374
ZFYVE16	0.733052673371868
PHF20L1	0.732592753953159
ZZEF1	0.73220479025198
2003-08-01	0.732029979254286
NCOR1	0.730526283720302
GOLGA3	0.730490866531546
DENND4C	0.730082724248028
RPS6KB1	0.728921578525405
SETD2	0.728593807596175
RC3H1	0.728225972009298
ZNF24	0.726443755691006
KIAA0100	0.726431643062135
TAF2	0.725825486669802
BAZ1B	0.725082069706178
SNTB2	0.724559764193861
PDS5B	0.724546208044133
PIK3CA	0.724348092631498
DMD	0.724204023277567
LARP1	0.723695140301077
RALGAPB	0.723277657275789
IREB2	0.723170717523254
PDS5A	0.722975036294917
PGAP1	0.722487082669648
GOLGB1	0.721869826096666
ZNF462	0.720434087356669
CASP8AP2	0.719468320637233
CCNT1	0.719370170616635
TRPM7	0.717607026670958
MTOR	0.716429302795617
WDFY3	0.716366375933921
UBXN7	0.716326537192261
EIF4EBP2	0.716233223269162
STRN	0.714353044357673
NCKAP1	0.712404491192073
CREBBP	0.712344253505575
GAPVD1	0.712129537717505
STAG2	0.711896550867291
SYNE1	0.711859227672801
NIP7	0.711712806930757
KLHL28	0.711603228400121
ACAP2	0.711057524795185
DCAF1	0.710778050566441
NCOA6	0.71055093139321
CREB1	0.709401888310193
LIMD1	0.709287625208033
MKLN1	0.708272837832033
TRIO	0.708235866334582
ARID4A	0.707595995490976
SMG1	0.707360526859656
ATAD2B	0.707043676716048
DIP2B	0.7068267130412
ZNF148	0.706725768163717
MAST4	0.706430124359737
ZNF654	0.70614666043248
MAVS	0.706019184798373
TNRC6A	0.705830927503075
TRAPPC8	0.703683623789641
LIFR	0.703331626835501
LRRC58	0.70226228216007
TMEM170B	0.70064775691984
ATRN	0.700252417862695
PIKFYVE	0.699691994887041
NR2C2	0.698927915557084
BAZ2B	0.698625029017262
MED23	0.69771110398831
VIRMA	0.696956346701077
RAD54L2	0.696380326660494
ZKSCAN1	0.696207032728951
KAT6B	0.695193233130222
AP1G1	0.69481925733551
LRRK2	0.694641917278147
ZBTB41	0.694276316990673
LNPEP	0.694095668992156
YLPM1	0.69398237719448
CEP97	0.693252173360243
WNK1	0.691870029749254
RORA	0.690937313495454
RNF214	0.689693889973495
ZC3H13	0.68956783294653
ARNT	0.688809700036744
PEAK1	0.68851649487432
CLPB	0.688362775328092
ZNF451	0.687892725955023
TAOK1	0.686984356180122
GBF1	0.686911847107934
KIAA1958	0.686764560342436
PGM2	0.686700628551814
SUFU	0.686182495847744
ABCC9	0.685640870173002
WDR26	0.685470520827211
GSK3B	0.684228859419365
FBXO28	0.683797461696982
IMPAD1	0.683649930468139
PRRC2B	0.683576682540753
PRR14L	0.683257693728628
ANKRD12	0.683180825881456
SNX13	0.681516628632927
SP1	0.681413948048005
PHF3	0.681245934330759
PRKDC	0.681008197092686
SACS	0.679720905696534
EARS2	0.679415320550577
TNPO1	0.679040978274574
USP24	0.678989471048181
CHD6	0.678771113796696
FCHO2	0.678759116577386
STXBP4	0.67861151747134
FILIP1	0.678242509807978
ABL2	0.678034182924725
RPRD2	0.677290942930866
LOC112443216	0.676413226015353
RICTOR	0.676206649083664
KIF3A	0.675627556241767
CCDC186	0.675245614176574
TTC28	0.67486505579531
NUP153	0.674800025320713
ZNF638	0.673127030308708
TSC1	0.673088467263519
RRP8	0.673053838729968
PCNX1	0.672710687083453
XRN1	0.672317678193759
RNF111	0.671785332323719
RABGAP1	0.67134345871974
SEC24A	0.671337109254774
SETBP1	0.670783684146146
UTP20	0.670759543480962
TXLNG	0.669738128163585
FAM8A1	0.668364721411579
THUMPD1	0.668213693508256
CLASP1	0.66814893840485
YEATS2	0.668022284157367
CLOCK	0.667795987759885
MTR	0.66703990714109
LRP6	0.666186380411407
DYNC1H1	0.6652559153766
TMTC3	0.664507648991443
C24H18orf25	0.664146853955135
ZZZ3	0.663934136287703
ARMC8	0.66254427156383
THOC2	0.662436630375958
DHX33	0.661885048440167
ARCN1	0.661721495059287
SPOPL	0.661618377824519
NHLRC2	0.660677010305934
DGKH	0.660445974777356
LOC101903400	0.660114933955171
APPL1	0.660113393269931
C2CD3	0.659661687305269
PJA2	0.659553938487918
BICRAL	0.659483821124577
MARF1	0.658442138091967
PIK3C2A	0.65818372377607
POGZ	0.657689942908695
OTUD7B	0.657665234731134
BTBD7	0.657159329938779
CDK13	0.65657193682274
CPSF7	0.65600708115163
JMJD1C	0.655328732208641
LOC101907653	0.654289061803856
CEP85L	0.654021240476131
DPH5	0.653559389969606
VPS13C	0.653202722898656
UTRN	0.653093733372176
ANKRD11	0.652055488780466
KDM3B	0.652036526468701
ZHX1	0.651739443997523
TEAD1	0.650830765509365
TRAPPC10	0.650664392640558
FEM1B	0.650351860194597
MKL2	0.648505176940793
ITPR1	0.64778764189482
LOC100848941	0.647254998271534
AHNAK	0.645956477520071
FRY	0.645770014384633
KIAA1217	0.645382364352017
MON2	0.644709451587392
MAP4K3	0.64423660449864
TAB3	0.643515132792833
CCDC13	0.643171229337639
MYO9A	0.642942330258507
DOPEY1	0.64251187466491
FANCM	0.642234769791496
AR	0.641458553396573
DHX9	0.641432992639172
CEP192	0.641141031571404
ZNF507	0.640436628664573
G3BP1	0.640135970225272
GCC2	0.640125581531991
EMSY	0.639914491904331
CREBRF	0.63983490628571
MDM4	0.639143354481533
TMF1	0.638253168040419
TULP4	0.63794868909528
ATXN1L	0.637760158975631
DYNC1LI2	0.637379556712146
KLF12	0.636605384046283
CCSER2	0.636054867250028
TROVE2	0.635930159095144
IRAK3	0.635631570290351
FAR1	0.635385073848261
ZC3H11A	0.634969700879836
BMPR2	0.63459144283806
TMEM30A	0.63388038818772
KDM6A	0.632326830997005
GIGYF2	0.632136733774278
REV3L	0.632032523840151
TOP2B	0.631980396121378
CBX5	0.631518974497265
DDX6	0.630285863438463
TNRC6C	0.629838959261426
PURA	0.628764813627847
EDEM3	0.628330599240978
IPO8	0.628110073320358
LOC101905588	0.627522583027286
WASHC4	0.627358762519654
USP31	0.626746756993806
KANSL1L	0.626071273440128
PREPL	0.623944211095428
NCOA1	0.623694033732243
RLF	0.62344807422607
SFT2D2	0.622623361202851
CHD4	0.621455926491715
TTLL7	0.621305653535101
PPP6R3	0.620655944006207
LARP4	0.620486591157881
AP4E1	0.618643840477647
LOC101904642	0.617973538916909
IL6ST	0.617648180166103
NPAT	0.616542720411506
TRRAP	0.61652639152078
LIN54	0.614950919279779
ZNF280D	0.614761222041341
SRPK1	0.614729423229879
ZNF75A	0.61472792922433
MIER3	0.614288551180528
RIC1	0.613935219048732
ZNF445	0.613766757046597
ASCC3	0.613392077834707
ZBTB11	0.613190349225642
PTPN11	0.612499236401306
LOC523461	0.612112047033766
SCAF8	0.610465317296661
UBE4A	0.610265263313239
ZCCHC14	0.610121780494021
LOC112444585	0.609934510701336
EAPP	0.609684033108123
ARHGAP21	0.608868236637715
CELF2	0.608446340222663
ERBIN	0.607253889047982
ZMYM4	0.607085645221422
ZNF606	0.606711046180719
IWS1	0.604641125065252
PAFAH1B2	0.604022289518283
KCNN3	0.603784050716066
ATF6	0.603450427042939
PDE4DIP	0.602549669437666
EXOC8	0.601087966920684
RB1	0.600955291808796
AGGF1	0.600821268253843
RFX7	0.600610311965783
TOR1AIP1	0.600390726098661
RBM41	0.599632845845364
ATP11B	0.599465745857434
DNAJB14	0.598536727286794
PPP1R9A	0.598166571603888
AP5M1	0.597760030443679
USP53	0.597001984886569
AKAP10	0.596872937577388
PUM2	0.59682859124739
RPP14	0.596709171537929
LOC107132175	0.596449686160625
LOC100335642	0.594993452507342
TRPS1	0.594931013854411
TMEM245	0.594920040808521
RLIM	0.594795910657725
LOC101902991	0.594559704370004
KIDINS220	0.594257945356308
SLC35D1	0.594255454251045
ITSN1	0.593870406733128
PATJ	0.593696307636705
SEL1L	0.593584302300101
SLK	0.593472122122643
RBBP6	0.59287608461458
ABCA5	0.59286442667865
LCORL	0.59283908162443
TTC17	0.592253917697339
KRAS	0.591833631243202
PPP1R12A	0.591594454364961
ZDHHC17	0.590672583167605
GTF3C3	0.589714211954596
FBXO42	0.588663056265886
ATXN2	0.58848405970005
CDC27	0.587893729445285
MORC3	0.587223901016273
TANC1	0.587040411335308
SENP7	0.585829683338544
RPE	0.584724310680598
ARHGAP17	0.584607217951913
2001-08-01	0.584490162552374
KMT5B	0.584437231391116
LOC112443502	0.583971243436206
RBL2	0.583718251793764
PARP4	0.583588666521602
SSFA2	0.583075052027386
USP54	0.582600371318587
SP140L	0.582557030704718
TCF12	0.582059173222118
TXLNA	0.582005297418514
NCK1	0.581327007327736
DLG1	0.580973876723085
ATP6V0A2	0.58057714672356
SOCS4	0.580536426857224
GIT2	0.580346989496557
NEMF	0.577854672507858
STX17	0.577805224622054
ARL5B	0.577611631069181
RAB22A	0.577571563873005
MAP3K7	0.577487827242757
ZBTB38	0.577482811034346
KDM3A	0.577281727021441
CPEB4	0.577104362655471
TRIP12	0.576832144408861
FAM120C	0.576619890374912
DCAF10	0.576534736458732
MTMR10	0.576379047344626
NR3C1	0.576097672580025
ATF7	0.575402271013689
GTF2A1	0.575401469582153
FNIP1	0.575264579863417
FAM135A	0.574432847879418
KLHL31	0.573935994801551
HS2ST1	0.572553865113952
C1GALT1	0.572334816665115
KIF13A	0.571063071223266
DCP1A	0.570697882620931
LOC101906226	0.570479005165697
ERCC4	0.570390184958805
DDX46	0.569794658152618
AMOTL1	0.568929178027381
NBR1	0.567699805774031
DHX36	0.567391306060489
TP53BP1	0.567056870803304
NR3C2	0.567034907349495
FUBP1	0.566447556347183
DENND4A	0.566362296740478
UBAP2L	0.566120665249518
ZEB1	0.56540605906583
KLF9	0.564853376730986
BCLAF1	0.564300575824917
PHF6	0.56422555834175
TOGARAM1	0.563622139209173
MTRR	0.563289140551669
TRIM33	0.562621923332277
FOXK1	0.561646441683419
GOLGA4	0.560813450004557
SKIL	0.560419319753159
EXOC5	0.560012451382944
CEP120	0.5599294325454
WDR47	0.559892082706877
IARS	0.559869093268151
ZEB2	0.559818702566429
HCFC1	0.559440856117673
ETV3	0.558944716287252
TCF20	0.558278286355333
NAA16	0.55789047092219
SSH2	0.557472695966888
PCM1	0.557046170930657
APAF1	0.556103298128854
MAP3K2	0.556095712150247
PARG	0.555590997272901
RDX	0.555522461460386
HIVEP2	0.555127546371539
GATAD2B	0.554736824619596
PAPOLG	0.554181241338195
ANKRD52	0.55287447985436
HOXA6	0.552826348027659
MTO1	0.552568305355751
ANKIB1	0.552537208832534
YTHDC2	0.552496497451258
RREB1	0.552434201888605
MAP4	0.552399979648106
SETD1B	0.551617581301636
UFL1	0.551567545382376
TMEM19	0.551188217948165
LOC104975635	0.550854143231674
XPR1	0.550792010270336
PTPN14	0.55059738465878
SLC39A10	0.550577692334483
LMO7	0.550501748118685
MIA3	0.549987989197322
SPTY2D1	0.549502372523951
KIF2A	0.549144375621209
HEATR5B	0.548524281727572
SPIRE1	0.548162239692559
NAB1	0.547914604262796
INPP4B	0.547417130272843
PYGO1	0.547180488559773
MAP3K20	0.547130180997933
ITGAV	0.546069843157345
KIAA1551	0.545325195855248
APPBP2	0.545312039971606
LOC112442296	0.544614430227345
PRKD3	0.543878918376524
FBXO38	0.54314064695851
EAF1	0.54184151345245
TMEM106B	0.54093757937775
PCYOX1	0.540664239452572
XIAP	0.540651597175269
DPY19L4	0.539773539840631
LOC112449346	0.539636757909056
LRBA	0.539595281566964
ZBTB6	0.539550256763243
LOC100847604	0.538502862085449
SAMD8	0.538091465865761
PDE3A	0.53806347325959
LOC104968522	0.53804127017733
MPHOSPH9	0.537860960233104
RIC8B	0.537251528950499
LOC100848246	0.536158390540326
HIPK2	0.535926993564373
CHML	0.535656838483425
PPTC7	0.53523871125107
NFRKB	0.534695429481586
PLEKHA1	0.534392159946047
SP4	0.533862099695927
MAP4K5	0.533481122480466
EPC1	0.533220303208423
TBC1D23	0.533216499900555
THADA	0.533108301772083
PHLPP2	0.53173180281589
RBM12	0.531686253590582
CACNA2D1	0.531054936317732
IGF1R	0.531052533689862
PCGF5	0.530393106289251
RSBN1	0.530055665462988
NUP98	0.529250409825508
ATP6V0A1	0.52860746389351
MPP5	0.528489167074463
KDM2A	0.528376975235987
CCDC93	0.527844247751006
PLEKHM3	0.52743630380274
RASAL2	0.527436245931264
ZFR	0.527389635287325
ZNF304	0.527290329296377
HERC4	0.526054249315855
MMS22L	0.525900852728137
ACP2	0.52542315010683
ASB1	0.525373450941339
LARP4B	0.525302403391258
PIAS1	0.523949826187768
FAM214A	0.522949398644767
RTTN	0.522281063064714
STAM	0.521461193660421
ZNF207	0.520665614259658
KIAA1549	0.520116612538364
ANKFY1	0.518295987533484
MBD5	0.518166361949639
OFD1	0.51800495693036
TLK1	0.517993915282809
DCLRE1C	0.516890477875659
CHM	0.516704901023
NBEA	0.516697186940876
GOLGA1	0.516606340508091
PCYT1A	0.516556540910018
ZNF318	0.516414600682729
CEP76	0.516305506506776
TMEM131	0.516293042267078
UHRF1BP1	0.516263708574763
ICE1	0.515956454956472
AGPS	0.515728187215139
EIF4G3	0.515647631540136
RALGAPA2	0.514722605115153
RBM27	0.514340246656733
JMY	0.513737967406583
GON4L	0.513196653369657
NUP214	0.512685733935091
POLR2A	0.512504615672435
WIPF2	0.511778362775407
POLR1A	0.509856527019813
LOC112448582	0.509539493920383
QKI	0.509503563207102
AVL9	0.509323256459942
KANSL1	0.509139397852766
PPARGC1B	0.508441800071624
TTC3	0.508396235382411
DTWD2	0.508337553349379
FBXO11	0.50822123133871
PPFIBP1	0.507863494988494
PPP4R3B	0.507353982429312
DENND5B	0.50718443226825
DCAF7	0.506222749465503
AREL1	0.506094308763728
PHF20	0.505305069227044
COPA	0.504794244084296
LOC107132636	0.5046399025052
ZNF248	0.504423556067724
ANK2	0.503987798405542
IBTK	0.503469320867507
MYNN	0.502954300036252
SIX4	0.502595449033959
MAML1	0.500589897647115
SUPT6H	0.499609593275332
ALS2	0.499454760582984
TAF8	0.497474787513353
SYNRG	0.497026234329833
ATP9A	0.496399335486189
SYNJ1	0.496214082956736
MARCH7	0.495467664611559
ETNK1	0.495319581174401
FBXO30	0.495280243946283
TMEM123	0.495238869691328
ZFYVE26	0.494156132889743
EML4	0.494016034011118
USPL1	0.493715331503864
RSBN1L	0.493346800338549
PM20D2	0.492911122852444
IKZF2	0.492637135914543
PAK2	0.492504207371621
INO80	0.490987595995156
USP1	0.489552782570518
CKAP5	0.489046406161663
KLHL24	0.488626084370523
PIAS2	0.487493955544871
CHD7	0.486736356633766
FKTN	0.486718170746558
TNRC18	0.486366170001618
FYTTD1	0.48558013536121
LIMCH1	0.484812652084633
UBA2	0.484358206224763
KCTD3	0.483259907615529
ERC1	0.482943522009209
TBL1XR1	0.482541367959123
FAM168A	0.482316767667592
SRP72	0.482188822350603
USP8	0.482136144412495
DNAH12	0.482114478838288
GPATCH2L	0.482110720976272
LOC515333	0.481821023375302
SYDE2	0.481635090824491
PSD3	0.481538249760196
NOL11	0.481055997889136
COL4A3BP	0.480174265160423
CENPC	0.479948695386973
MCM3AP	0.479858816576115
MBTPS2	0.479437338809962
SPPL2A	0.479424737164714
ULK2	0.479275081019963
SMAD3	0.479088724456459
SUDS3	0.47883840924633
ACVR2A	0.478243022975519
PURB	0.47802387907448
LOC512672	0.477968951927241
SNRNP200	0.477961676019667
FRMD4A	0.4779494649814
CASZ1	0.477913024939931
TET2	0.477283667284107
KMT2B	0.476699317787199
TNKS2	0.476607415713812
TECPR2	0.475905494459071
RYR3	0.475752637468499
STAG1	0.475698582401938
SEC16A	0.475564303374865
POGLUT1	0.47525046910283
NUP160	0.473395566068112
USP42	0.472627053968929
OGA	0.472513230038085
SMARCC1	0.471760957961395
MAP1S	0.471650044688883
TMED5	0.471172227855182
SUZ12	0.470605989048491
PLEC	0.47060063411535
SPRTN	0.470572610310915
FAM120A	0.469972414498604
MAGI3	0.469518374453974
KIN	0.469348012808709
NACA	0.469029135651375
TANC2	0.468527207934021
GCN1	0.468464843573447
ERN1	0.468121450396573
COG5	0.467346483761786
PDZD8	0.467202076879215
NAPEPLD	0.46708503282002
ADAMTS20	0.466058364413641
UVRAG	0.465361866828407
LOC100848077	0.465210583597383
SNX33	0.464837807332129
ZNF793	0.46477014799204
BCORL1	0.464269949204367
LOC512869	0.463374904713895
NUP58	0.462898143975813
RFX5	0.46267318013039
TMEM168	0.462340421684106
ZC3H7B	0.46226826898296
KIAA1328	0.46182566062262
SMCR8	0.461270618184326
BROX	0.459659008412359
GNAT2	0.459577198085367
RCOR1	0.45819453118395
NRIP1	0.457802089926274
GPR161	0.456981652330373
GHR	0.456792924394591
ERCC6L	0.456529971584896
ZNF317	0.456491405465614
ZNF354C	0.456453574698335
WASL	0.456299588518979
SELENOI	0.456129214079074
DNAL1	0.455942290695694
C1H3orf38	0.455765273951726
PDCD6IP	0.455457426626181
POLR3B	0.454841712233761
LOC100848895	0.454176055269644
GOSR1	0.454063879636085
CACUL1	0.453777984932911
BAZ1A	0.452857911106548
RABGEF1	0.450154278301198
SHOC2	0.448780094789757
RPTOR	0.44808947050551
CGGBP1	0.448034218028223
YIPF6	0.446667028632978
NDST1	0.44566957910134
LOC107131289	0.444250434285723
TRIM2	0.443971303288552
ZNF154	0.443671130024193
AMOT	0.443263109848836
JADE1	0.442590869248129
STXBP5	0.440251477599881
ZNF565	0.439709159868239
TACO1	0.439704221857691
USP49	0.438348491087198
UBE2W	0.437942274314067
LOC112443503	0.437591994898212
TRIM24	0.437584405133019
ZBTB40	0.436854189206443
ST8SIA5	0.436682412289483
IPMK	0.43650707435748
SAMD4A	0.436490673379815
PANX1	0.434426300398357
LOC112443783	0.434142518933406
ABHD13	0.432776162113182
CDC5L	0.432634757117594
FOCAD	0.432508955281104
NUPL2	0.43183109248258
DSTYK	0.431694539630116
SRFBP1	0.431685244353434
SCAF4	0.431460871106241
PLEKHA8	0.431319160071927
CENPI	0.431228606930826
DIS3	0.429507171241498
ZHX3	0.429324678703255
TRNAE.UUC	0.429123880844463
SP3	0.42907973369935
GPALPP1	0.428156315610714
ZNF592	0.42807235580327
SEC23A	0.426900628999439
NUDT21	0.426281030921593
WDR44	0.425840475255727
2004-08-01	0.425464483368614
ZNF432	0.424744230425809
KDM6B	0.424434465075484
STON2	0.423746080294564
CSGALNACT2	0.423149018418361
CEP128	0.421366622997172
INTS9	0.42084443126791
HMCN2	0.418778081118069
ZNF407	0.418595195822637
RAB3GAP1	0.417933653306092
NUP205	0.417468833517268
SLC35E2	0.417001208746524
SAP130	0.41633276951436
ZBTB16	0.413860318201899
ZMYND8	0.41363935652947
GABPA	0.413631693024379
RPS6KA3	0.412226324290273
BCL2	0.411425879361134
RFX3	0.410087551833165
KATNBL1	0.408619021787969
LOC789960	0.407831427353387
INSR	0.407375622378115
SAAL1	0.40280604938058
PTK2	0.401714220881361
ZSCAN20	0.400447710073458
ZC3H4	0.399893493127454
XPOT	0.397820456859411
JAK2	0.397120651979656
SLC35B4	0.395389531825142
PTPRM	0.394852291738678
LOC107131779	0.393366762168819
NFIA	0.392931743979861
CLCN5	0.392552804467916
LOC101905648	0.391136991227161
ZNF281	0.390354442622985
RNF38	0.387830554595029
GTPBP8	0.385894824749651
SMARCA2	0.38513125778345
TTLL4	0.384215259331673
AFG1L	0.383311669621666
POLH	0.38222150504994
NKAP	0.378604416936035
SLC11A2	0.37727731629771
WDR82	0.377219581535747
PRKCE	0.375933541392912
EYA3	0.373379061567531
SMAD2	0.373055324850255
MGAT4A	0.372412997779333
PRRC2A	0.369163355048737
RANBP6	0.367857437669609
GTF2E1	0.367293255377617
SPATA5	0.365271373767981
MTF2	0.364006552380414
ZNF335	0.363193219209466
PHF12	0.362960722699913
NR1D2	0.36283641419529
ZNF570	0.36237088763886
ATP2C1	0.359466521247229
RNGTT	0.357216132260062
RNF169	0.356946319608185
EPC2	0.356328401931132
SCRN3	0.355564904434576
LCLAT1	0.355133414001425
WASHC5	0.353925276491137
USP12	0.352797379628329
NARS	0.350641720839075
LOC112445988	0.350620393437518
NBAS	0.350384149793933
ZNF184	0.347457113292572
WDR20	0.34508528419584
AEBP2	0.341454699598695
CWC22	0.34071774682126
PLAGL2	0.33701827006552
KCTD20	0.3342622079722
HIVEP3	0.334163259167966
MEF2C	0.333663981754903
BMS1	0.331355329744533
OSBPL11	0.330325798707397
EXOC6B	0.329813000786976
ZFHX2	0.329531629609189
KIAA1468	0.327988954709706
LOC786095	0.32661874649868
SENP6	0.324587173652991
KLHL20	0.322368464332943
VPS53	0.321178723660446
LOC518768	0.317791636751106
ELMSAN1	0.312650602528463
UBE2H	0.311890155852166
SELENOT	0.308584418801847
TPP1	0.308027818171853
GSTCD	0.307066647532697
ME2	0.304305391474771
LOC101906230	0.302756169806342
PARP11	0.299624135352048
SIN3A	0.298015715458155
GTF2I	0.297819567346943
SLX4IP	0.295394910058756
FAM20B	0.291658251605545
KRIT1	0.289947898865788
CSTF2	0.286209567751592
FBXW2	0.286039070507901
ZNF496	0.285687279357704
LOC112445511	0.278726478924579
ZCCHC10	0.276462786747794
ABCC1	0.274575291914436
C2H2orf69	0.273408288914304
ACACB	0.272631311776128
MAP3K9	0.27251903369734
OXCT1	0.27059550899659
SOBP	0.264838920726263
ASTE1	0.263255786867909
ACAD11	0.260269388097524
ZNF879	0.256099679235949
CWC25	0.252830459594333
SART3	0.246864272853301
PIK3C3	0.244639499745542
TFIP11	0.243171909918061
SGMS1	0.241555559338483
TMED6	0.239971512968233
OPA3	0.239865933548491
GTPBP1	0.238307802612179
TP53BP2	0.23820777252614
LOC515570	0.236797979233334
THAP2	0.235538123054435
LOC100848282	0.233945718003994
CDYL2	0.232786608293099
PLCB1	0.232204170897591
FAM234B	0.230081169597357
MSANTD4	0.222377508438581
FBXO34	0.221935870377422
HMGCS1	0.218902951922344
LOC100124497	0.218719160896696
TCP11L2	0.188552307330645
ZNF623	0.180874834845141
PDK1	0.172118219082926
ULBP13	0.156724786527206
ZBTB24	0.123625096707138
LOC112441490	0.0879958059996835
LOC783508	0.0117832103325168
