# Supplementary material for: Detection of Co-expressed Pathway Modules Associated With Mineral Concentration and Meat Quality in Nelore Cattle
Source: Front Genet. 2019 Mar 13;10:210. doi: 10.3389/fgene.2019.00210 (PMC6424907; doi:10.3389/fgene.2019.00210)
Supplement: TABLE S4 — Summary of pathway analysis from ClueGo for genes clustered into the selected modules. Spreadsheet tabs are divided by module. [file Table_4.XLSX]

## Sheet: M1
Detection of co-expressed pathway modules associated with meat quality and mineral concentration in Nelore cattle
			*In red are shown the significant pathways based on Group pvalue correted (p<0.05)
Supplementary Table 4. Summary of pathway analysis from ClueGo for genes clustered into the selected modules. Spreadsheet tabs are divided by module.
GOID	GOTerm	Ontology Source	Term PValue	Term PValue Corrected with Bonferroni step down	Group PValue	Group PValue Corrected with Bonferroni step down	GOLevels	GOGroups	% Associated Genes	Nr. Genes	Associated Genes Found
KEGG:04621	NOD-like receptor signaling pathway	KEGG_11.01.2018	2.62075e-10	7.86224e-10	2.62075e-10	2.62075e-10	[-1]	Group0	6.01093	11	[GBP4, GBP5, IFI16, IRF7, IRF9, LOC100336669, LOC507055, LOC511531, LOC512486, OAS1X, OAS1Y]
KEGG:05160	Hepatitis C	KEGG_11.01.2018	1.7546e-07	1.7546e-07	3.84102e-13	7.68205e-13	[-1]	Group1	5.59441	8	[DDX58, EIF2AK2, IRF1, IRF7, IRF9, LOC100139670, OAS1X, OAS1Y]
KEGG:05162	Measles	KEGG_11.01.2018	9.16187e-10	1.83237e-09	3.84102e-13	7.68205e-13	[-1]	Group1	6.49351	10	[ADAR, DDX58, EIF2AK2, IFIH1, IRF7, IRF9, MX1, OAS1X, OAS1Y, TNFSF10]
KEGG:05164	Influenza A	KEGG_11.01.2018	2.15795e-11	1.07898e-10	3.84102e-13	7.68205e-13	[-1]	Group1	6.25	12	[ADAR, DDX58, EIF2AK2, IFIH1, IRF7, IRF9, MX1, OAS1X, OAS1Y, PML, RSAD2, TNFSF10]
KEGG:05168	Herpes simplex infection	KEGG_11.01.2018	7.30898e-11	2.92359e-10	3.84102e-13	7.68205e-13	[-1]	Group1	5.6338	12	[DDX58, EIF2AK2, IFIH1, IRF7, IRF9, LOC100139670, LOC618733, OAS1X, OAS1Y, PML, TAP1, TAP2]

## Sheet: M5
GOID	GOTerm	Ontology Source	Term PValue	Term PValue Corrected with Bonferroni step down	Group PValue	Group PValue Corrected with Bonferroni step down	GOLevels	GOGroups	% Associated Genes	Nr. Genes	Associated Genes Found
KEGG:04145	Phagosome	KEGG_11.01.2018	8.13622e-08	1.78997e-06	1.54747e-16	6.18989e-16	[-1]	Group3	5.49451	10	[BOLA-DMA, BOLA-DMB, BOLA-DRA, BOLA-DRB3, CORO1A, CTSS, CYBB, FCGR3A, ITGAM, ITGB2]
KEGG:04514	Cell adhesion molecules (CAMs)	KEGG_11.01.2018	3.80243e-08	8.74559e-07	1.54747e-16	6.18989e-16	[-1]	Group3	5.95238	10	[BOLA-DMA, BOLA-DMB, BOLA-DRA, BOLA-DRB3, ITGAM, ITGB2, ITGB7, PTPRC, SELL, SPN]
KEGG:04612	Antigen processing and presentation	KEGG_11.01.2018	1.21923e-06	2.19462e-05	1.54747e-16	6.18989e-16	[-1]	Group3	7.36842	7	[BOLA-DMA, BOLA-DMB, BOLA-DRA, BOLA-DRB3, CD74, CIITA, CTSS]
KEGG:04640	Hematopoietic cell lineage	KEGG_11.01.2018	5.55103e-06	7.21633e-05	1.54747e-16	6.18989e-16	[-1]	Group3	5.88235	7	[BOLA-DMA, BOLA-DMB, BOLA-DRA, BOLA-DRB3, CD3E, ITGAM, LOC515418]
KEGG:04658	Th1 and Th2 cell differentiation	KEGG_11.01.2018	1.29802e-07	2.72583e-06	1.54747e-16	6.18989e-16	[-1]	Group3	7.76699	8	[BOLA-DMA, BOLA-DMB, BOLA-DRA, BOLA-DRB3, CD3E, IL2RB, IL2RG, ZAP70]
KEGG:04659	Th17 cell differentiation	KEGG_11.01.2018	3.4979e-07	6.64602e-06	1.54747e-16	6.18989e-16	[-1]	Group3	6.83761	8	[BOLA-DMA, BOLA-DMB, BOLA-DRA, BOLA-DRB3, CD3E, IL2RB, IL2RG, ZAP70]
KEGG:04672	Intestinal immune network for IgA production	KEGG_11.01.2018	3.45776e-05	0.000345776	1.54747e-16	6.18989e-16	[-1]	Group3	7.8125	5	[BOLA-DMA, BOLA-DMB, BOLA-DRA, BOLA-DRB3, ITGB7]
KEGG:04940	Type I diabetes mellitus	KEGG_11.01.2018	0.000705463	0.00141093	1.54747e-16	6.18989e-16	[-1]	Group3	5.7971	4	[BOLA-DMA, BOLA-DMB, BOLA-DRA, BOLA-DRB3]
KEGG:05140	Leishmaniasis	KEGG_11.01.2018	3.14842e-11	8.81556e-10	1.54747e-16	6.18989e-16	[-1]	Group3	12.1951	10	[BOLA-DMA, BOLA-DMB, BOLA-DRA, BOLA-DRB3, CYBB, FCGR3A, ITGAM, ITGB2, PRKCB, PTPN6]
KEGG:05145	Toxoplasmosis	KEGG_11.01.2018	5.55103e-06	7.21633e-05	1.54747e-16	6.18989e-16	[-1]	Group3	5.88235	7	[BOLA-DMA, BOLA-DMB, BOLA-DRA, BOLA-DRB3, CIITA, IL10RA, PIK3R5]
KEGG:05150	Staphylococcus aureus infection	KEGG_11.01.2018	6.69649e-09	1.67412e-07	1.54747e-16	6.18989e-16	[-1]	Group3	11.2676	8	[BOLA-DMA, BOLA-DMB, BOLA-DRA, BOLA-DRB3, FCGR3A, ITGAM, ITGB2, PTAFR]
KEGG:05152	Tuberculosis	KEGG_11.01.2018	1.40777e-10	3.66019e-09	1.54747e-16	6.18989e-16	[-1]	Group3	6.2201	13	[BOLA-DMA, BOLA-DMB, BOLA-DRA, BOLA-DRB3, CD74, CIITA, CORO1A, CTSS, FCGR3A, IL10RA, ITGAM, ITGB2, SYK]
KEGG:05310	Asthma	KEGG_11.01.2018	0.000123486	0.000987885	1.54747e-16	6.18989e-16	[-1]	Group3	9.09091	4	[BOLA-DMA, BOLA-DMB, BOLA-DRA, BOLA-DRB3]
KEGG:05320	Autoimmune thyroid disease	KEGG_11.01.2018	0.00141125	0.00141125	1.54747e-16	6.18989e-16	[-1]	Group3	4.81928	4	[BOLA-DMA, BOLA-DMB, BOLA-DRA, BOLA-DRB3]
KEGG:05321	Inflammatory bowel disease (IBD)	KEGG_11.01.2018	6.54499e-05	0.000589049	1.54747e-16	6.18989e-16	[-1]	Group3	6.84932	5	[BOLA-DMA, BOLA-DMB, BOLA-DRA, BOLA-DRB3, IL2RG]
KEGG:05323	Rheumatoid arthritis	KEGG_11.01.2018	0.000452592	0.00226296	1.54747e-16	6.18989e-16	[-1]	Group3	4.54545	5	[BOLA-DMA, BOLA-DMB, BOLA-DRA, BOLA-DRB3, ITGB2]
KEGG:05330	Allograft rejection	KEGG_11.01.2018	0.000667456	0.00266982	1.54747e-16	6.18989e-16	[-1]	Group3	5.88235	4	[BOLA-DMA, BOLA-DMB, BOLA-DRA, BOLA-DRB3]
KEGG:05332	Graft-versus-host disease	KEGG_11.01.2018	0.000363153	0.00254207	1.54747e-16	6.18989e-16	[-1]	Group3	6.89655	4	[BOLA-DMA, BOLA-DMB, BOLA-DRA, BOLA-DRB3]
KEGG:05416	Viral myocarditis	KEGG_11.01.2018	9.64168e-06	0.0001157	1.54747e-16	6.18989e-16	[-1]	Group3	7.05882	6	[BOLA-DMA, BOLA-DMB, BOLA-DRA, BOLA-DRB3, ITGB2, RAC2]
KEGG:04062	Chemokine signaling pathway	KEGG_11.01.2018	1.2929e-05	0.000142219	1.23746e-12	3.71237e-12	[-1]	Group2	4.2328	8	[CCR1, CCR2, DOCK2, PIK3CD, PRKCB, RAC2, VAV1, WAS]
KEGG:04611	Platelet activation	KEGG_11.01.2018	0.000674193	0.00202258	1.23746e-12	3.71237e-12	[-1]	Group2	4.16667	5	[FERMT3, LCP2, PIK3CD, PIK3R5, SYK]
KEGG:04650	Natural killer cell mediated cytotoxicity	KEGG_11.01.2018	1.12482e-08	2.69956e-07	1.23746e-12	3.71237e-12	[-1]	Group2	6.75676	10	[FCGR3A, ITGB2, LCP2, PIK3CD, PRKCB, PTPN6, RAC2, SYK, VAV1, ZAP70]
KEGG:04660	T cell receptor signaling pathway	KEGG_11.01.2018	2.9026e-06	4.93442e-05	1.23746e-12	3.71237e-12	[-1]	Group2	6.48148	7	[CD3E, LCP2, PIK3CD, PTPN6, PTPRC, VAV1, ZAP70]
KEGG:04662	B cell receptor signaling pathway	KEGG_11.01.2018	3.43582e-07	6.87164e-06	1.23746e-12	3.71237e-12	[-1]	Group2	8.86076	7	[INPP5D, PIK3CD, PRKCB, PTPN6, RAC2, SYK, VAV1]
KEGG:04664	Fc epsilon RI signaling pathway	KEGG_11.01.2018	3.95991e-06	5.93987e-05	1.23746e-12	3.71237e-12	[-1]	Group2	8.21918	6	[INPP5D, LCP2, PIK3CD, RAC2, SYK, VAV1]
KEGG:04666	Fc gamma R-mediated phagocytosis	KEGG_11.01.2018	9.0963e-11	2.456e-09	1.23746e-12	3.71237e-12	[-1]	Group2	10.989	10	[DOCK2, FCGR3A, INPP5D, PIK3CD, PRKCB, PTPRC, RAC2, SYK, VAV1, WAS]
KEGG:04670	Leukocyte transendothelial migration	KEGG_11.01.2018	3.70432e-06	5.92691e-05	1.23746e-12	3.71237e-12	[-1]	Group2	6.25	7	[CYBB, ITGAM, ITGB2, PIK3CD, PRKCB, RAC2, VAV1]
KEGG:05146	Amoebiasis	KEGG_11.01.2018	0.000433939	0.00260363	1.23746e-12	3.71237e-12	[-1]	Group2	4.58716	5	[GNA15, ITGAM, ITGB2, PIK3CD, PRKCB]
KEGG:04650	Natural killer cell mediated cytotoxicity	KEGG_11.01.2018	1.12482e-08	2.69956e-07	5.71999e-11	1.144e-10	[-1]	Group1	6.75676	10	[FCGR3A, ITGB2, LCP2, PIK3CD, PRKCB, PTPN6, RAC2, SYK, VAV1, ZAP70]
KEGG:04660	T cell receptor signaling pathway	KEGG_11.01.2018	2.9026e-06	4.93442e-05	5.71999e-11	1.144e-10	[-1]	Group1	6.48148	7	[CD3E, LCP2, PIK3CD, PTPN6, PTPRC, VAV1, ZAP70]
KEGG:05340	Primary immunodeficiency	KEGG_11.01.2018	4.25386e-06	5.9554e-05	5.71999e-11	1.144e-10	[-1]	Group1	11.9048	5	[CD3E, CIITA, IL2RG, PTPRC, ZAP70]
KEGG:04520	Adherens junction	KEGG_11.01.2018	0.000705463	0.00141093	0.000705463	0.000705463	[-1]	Group0	5.7971	4	[PTPN6, PTPRJ, RAC2, WAS]

## Sheet: M6
GOID	GOTerm	Ontology Source	Term PValue	Term PValue Corrected with Bonferroni step down	Group PValue	Group PValue Corrected with Bonferroni step down	GOLevels	GOGroups	% Associated Genes	Nr. Genes	Associated Genes Found
KEGG:04920	Adipocytokine signaling pathway	KEGG_11.01.2018	0.0551383	0.0551383	3.99902e-07	3.59912e-06	[-1]	Group7	4.10959	3	[ADIPOQ, PCK1, PCK2]
KEGG:05031	Amphetamine addiction	KEGG_11.01.2018	0.0463203	0.0926406	0.001499	0.00749502	[-1]	Group8	4.41176	3	[ADCY5, MAOB, PPP1R1B]
KEGG:04152	AMPK signaling pathway	KEGG_11.01.2018	1.76353e-05	0.000423248	3.99902e-07	3.59912e-06	[-1]	Group7	7.08661	9	[ACACA, ADIPOQ, FASN, FBP1, LIPE, PCK1, PCK2, PPP2R5A, SCD]
KEGG:04371	Apelin signaling pathway	KEGG_11.01.2018	0.00141801	0.0212701	0.001499	0.00749502	[-1]	Group8	4.92958	7	[ADCY5, GNAI1, GNG2, LIPE, MRAS, PDE3B, PLIN1]
KEGG:01040	Biosynthesis of unsaturated fatty acids	KEGG_11.01.2018	0.000303438	0.00606876	0.00121501	0.00729008	[-1]	Group5	14.2857	4	[ELOVL5, ELOVL6, HACD2, SCD]
KEGG:05230	Central carbon metabolism in cancer	KEGG_11.01.2018	0.0382705	0.114811	0.0382705	0.0382705	[-1]	Group1	4.7619	3	[G6PD, PGAM1, SLC1A5]
KEGG:04713	Circadian entrainment	KEGG_11.01.2018	0.0304895	0.152448	0.001499	0.00749502	[-1]	Group8	4	4	[ADCY5, ADCYAP1R1, GNAI1, GNG2]
KEGG:00020	Citrate cycle (TCA cycle)	KEGG_11.01.2018	0.000398844	0.00757803	3.99902e-07	3.59912e-06	[-1]	Group7	13.3333	4	[IDH1, PC, PCK1, PCK2]
KEGG:05030	Cocaine addiction	KEGG_11.01.2018	0.00259723	0.033764	0.001499	0.00749502	[-1]	Group8	8.16327	4	[ADCY5, GNAI1, MAOB, PPP1R1B]
KEGG:04728	Dopaminergic synapse	KEGG_11.01.2018	0.00500372	0.0500372	0.001499	0.00749502	[-1]	Group8	4.47761	6	[ADCY5, GNAI1, GNG2, MAOB, PPP1R1B, PPP2R5A]
KEGG:00982	Drug metabolism	KEGG_11.01.2018	0.0367547	0.147019	0.0201661	0.0403323	[-1]	Group6	4.83871	3	[AOX1, MAOB, MGST1]
KEGG:00062	Fatty acid elongation	KEGG_11.01.2018	0.00424486	0.0466934	0.00121501	0.00729008	[-1]	Group5	10.7143	3	[ELOVL5, ELOVL6, HACD2]
KEGG:04922	Glucagon signaling pathway	KEGG_11.01.2018	0.00120677	0.0193084	3.99902e-07	3.59912e-06	[-1]	Group7	5.94059	6	[ACACA, PCK1, PCK2, PDE3B, PGAM1, SIK2]
KEGG:00480	Glutathione metabolism	KEGG_11.01.2018	0.00422757	0.0507308	0.00422757	0.0169103	[-1]	Group2	7.14286	4	[G6PD, IDH1, MGST1, PGD]
KEGG:00010	Glycolysis / Gluconeogenesis	KEGG_11.01.2018	0.000986487	0.0167703	3.99902e-07	3.59912e-06	[-1]	Group7	7.69231	5	[ACSS2, FBP1, PCK1, PCK2, PGAM1]
KEGG:04910	Insulin signaling pathway	KEGG_11.01.2018	0.00147677	0.0206748	3.99902e-07	3.59912e-06	[-1]	Group7	4.8951	7	[ACACA, FASN, FBP1, LIPE, PCK1, PCK2, PDE3B]
KEGG:05032	Morphine addiction	KEGG_11.01.2018	0.0250048	0.150029	0.001499	0.00749502	[-1]	Group8	4.25532	4	[ADCY5, GNAI1, GNG2, PDE3B]
KEGG:00030	Pentose phosphate pathway	KEGG_11.01.2018	1.98533e-05	0.000456625	1.98533e-05	0.000158826	[-1]	Group0	17.2414	5	[FBP1, G6PD, PGD, TALDO1, TKT]
KEGG:03320	PPAR signaling pathway	KEGG_11.01.2018	4.45843e-05	0.000980855	3.99902e-07	3.59912e-06	[-1]	Group7	8.64198	7	[ADIPOQ, FABP4, LOC510990, PCK1, PCK2, PLIN1, SCD]
KEGG:00640	Propanoate metabolism	KEGG_11.01.2018	0.000453802	0.00816843	0.000453802	0.00317661	[-1]	Group4	12.9032	4	[ACACA, ACSS2, ACSS3, ECHDC1]
KEGG:00620	Pyruvate metabolism	KEGG_11.01.2018	4.78709e-06	0.000119677	3.99902e-07	3.59912e-06	[-1]	Group7	15.7895	6	[ACACA, ACSS2, ME1, PC, PCK1, PCK2]
KEGG:04923	Regulation of lipolysis in adipocytes	KEGG_11.01.2018	5.79934e-05	0.00121786	0.001499	0.00749502	[-1]	Group8	10.3448	6	[ADCY5, FABP4, GNAI1, LIPE, PDE3B, PLIN1]
KEGG:04924	Renin secretion	KEGG_11.01.2018	0.00841749	0.0757574	0.001499	0.00749502	[-1]	Group8	5.88235	4	[ADCY5, ADCYAP1R1, GNAI1, PDE3B]
KEGG:00600	Sphingolipid metabolism	KEGG_11.01.2018	0.0199739	0.139817	0.0199739	0.0599216	[-1]	Group3	6.12245	3	[ACER2, ACER3, KDSR]
KEGG:00350	Tyrosine metabolism	KEGG_11.01.2018	0.0115589	0.092471	0.0201661	0.0403323	[-1]	Group6	7.5	3	[AOX1, FAH, MAOB]

## Sheet: M7
GO ID	GOTerm	Ontology Source	Term PValue	Term PValue Corrected with Bonferroni step down	Group PValue	Group PValue Corrected with Bonferroni step down	GOLevels	GOGroups	% Associated Genes	Nr. Genes	Associated Genes Found
KEGG:04014	Ras signaling pathway	KEGG_11.01.2018	0.122895	1	9.90537e-07	4.16026e-05	[-1]	Group37	5.5336	14	[ANGPT2, ARF6, EPHA2, GNB1, GNB5, PGF, RAB5C, RALA, RAP1B, RELA, RGL1, RHOA, SHC1, VEGFC]
KEGG:04015	Rap1 signaling pathway	KEGG_11.01.2018	0.00281941	0.208636	9.90537e-07	4.16026e-05	[-1]	Group37	7.8341	17	[ACTB, ACTG1, ANGPT2, BCAR1, EPHA2, F2R, GNAI2, GNAI3, PGF, PRKD1, RALA, RAP1B, RHOA, SIPA1, TLN1, VASP, VEGFC]
KEGG:04022	cGMP-PKG signaling pathway	KEGG_11.01.2018	0.00111251	0.093451	9.90537e-07	4.16026e-05	[-1]	Group37	9.03614	15	[ADRA1D, ATP1B3, CREB3L1, GNA12, GNAI2, GNAI3, KCNJ8, KCNMB1, MYL9, MYLK, NFATC4, RGS2, RHOA, SLC25A5, VASP]
KEGG:04024	cAMP signaling pathway	KEGG_11.01.2018	0.712862	0.712862	9.90537e-07	4.16026e-05	[-1]	Group37	4.12844	9	[ATP1B3, CREB3L1, F2R, GNAI2, GNAI3, MYL9, RAP1B, RELA, RHOA]
KEGG:04510	Focal adhesion	KEGG_11.01.2018	1.32749e-06	0.000122129	9.90537e-07	4.16026e-05	[-1]	Group37	11.33	23	[ACTB, ACTG1, ACTN1, BCAR1, CAPN2, CAV1, CCND3, COL4A1, COL4A2, FLNA, ITGA5, MYL12B, MYL9, MYLK, PARVA, PGF, RAP1B, RHOA, SHC1, TLN1, VASP, VEGFC, ZYX]
KEGG:04520	Adherens junction	KEGG_11.01.2018	0.108284	1	9.90537e-07	4.16026e-05	[-1]	Group37	7.24638	5	[ACTB, ACTG1, ACTN1, CTNNA1, RHOA]
KEGG:04530	Tight junction	KEGG_11.01.2018	3.15879e-06	0.000281132	9.90537e-07	4.16026e-05	[-1]	Group37	11.4754	21	[ACTB, ACTG1, ACTN1, ACTR2, ACTR3, ARHGEF18, ARHGEF2, EZR, HCLS1, JAM3, MSN, MYH10, MYH11, MYH9, MYL12B, MYL6, MYL9, RAB8A, RHOA, RUNX1, VASP]
KEGG:04611	Platelet activation	KEGG_11.01.2018	0.00145021	0.118918	9.90537e-07	4.16026e-05	[-1]	Group37	10	12	[ACTB, ACTG1, F2R, GNAI2, GNAI3, LYN, MYL12B, MYLK, RAP1B, RHOA, TLN1, VASP]
KEGG:04670	Leukocyte transendothelial migration	KEGG_11.01.2018	2.84298e-06	0.000255868	9.90537e-07	4.16026e-05	[-1]	Group37	14.2857	16	[ACTB, ACTG1, ACTN1, BCAR1, CTNNA1, EZR, GNAI2, GNAI3, JAM3, MSN, MYL12B, MYL9, RAP1B, RHOA, SIPA1, VASP]
KEGG:04810	Regulation of actin cytoskeleton	KEGG_11.01.2018	0.00240957	0.185537	9.90537e-07	4.16026e-05	[-1]	Group37	7.98122	17	[ACTB, ACTG1, ACTN1, ARHGEF7, ARPC3, BCAR1, ENAH, EZR, F2R, GNA12, ITGA5, MSN, MYL12B, MYL9, MYLK, RHOA, TMSB4X]
KEGG:04921	Oxytocin signaling pathway	KEGG_11.01.2018	0.0289425	1	9.90537e-07	4.16026e-05	[-1]	Group37	7.14286	11	[ACTB, ACTG1, CACNB3, GNAI2, GNAI3, MYL6, MYL9, MYLK, NFATC4, RGS2, RHOA]
KEGG:04141	Protein processing in endoplasmic reticulum	KEGG_11.01.2018	2.55526e-06	0.000232529	2.55526e-06	0.000104766	[-1]	Group21	12.0482	20	[BAX, CALR, CANX, CAPN2, DNAJB11, HSP90B1, HSPA5, HYOU1, MOGS, PDIA3, PDIA6, SAR1A, SEC23B, SEC61A1, SEC61B, SEC62, SSR3, SYVN1, TRAM1, XBP1]
KEGG:04145	Phagosome	KEGG_11.01.2018	1.05236e-05	0.000926077	1.05236e-05	0.000420944	[-1]	Group25	10.989	20	[ACTB, ACTG1, ATP6AP1, BOLA, BoLA, CALR, CANX, CD36, CTSV, DYNC1I2, ITGA5, LOC509006, RAB5C, RAB7B, SEC61A1, SEC61B, STX7, TUBB2A, TUBB2B, TUBB6]
KEGG:00601	Glycosphingolipid biosynthesis	KEGG_11.01.2018	0.000538589	0.0457801	0.000538589	0.021005	[-1]	Group26	20.6897	6	[B3GALT2, B3GNT3, B4GALT3, FUT4, LOC520336, ST3GAL4]
KEGG:04210	Apoptosis	KEGG_11.01.2018	0.00267332	0.200499	0.000927907	0.0352605	[-1]	Group36	8.90411	13	[ACTB, ACTG1, BAX, CAPN2, CASP6, CTSV, GADD45B, LMNA, RELA, RIPK1, SPTAN1, TNFRSF1A, TP53]
KEGG:04520	Adherens junction	KEGG_11.01.2018	0.108284	1	0.000927907	0.0352605	[-1]	Group36	7.24638	5	[ACTB, ACTG1, ACTN1, CTNNA1, RHOA]
KEGG:04670	Leukocyte transendothelial migration	KEGG_11.01.2018	2.84298e-06	0.000255868	0.000927907	0.0352605	[-1]	Group36	14.2857	16	[ACTB, ACTG1, ACTN1, BCAR1, CTNNA1, EZR, GNAI2, GNAI3, JAM3, MSN, MYL12B, MYL9, RAP1B, RHOA, SIPA1, VASP]
KEGG:05100	Bacterial invasion of epithelial cells	KEGG_11.01.2018	2.06475e-05	0.00179633	0.000927907	0.0352605	[-1]	Group36	15.5844	12	[ACTB, ACTG1, ARPC3, BCAR1, CAV1, CTNNA1, ELMO1, HCLS1, ITGA5, RHOA, SEPT9, SHC1]
KEGG:05164	Influenza A	KEGG_11.01.2018	0.695222	1	0.000927907	0.0352605	[-1]	Group36	4.16667	8	[ACTB, ACTG1, CCL2, IFNGR1, NXT2, RELA, SOCS3, TNFRSF1A]
KEGG:05205	Proteoglycans in cancer	KEGG_11.01.2018	0.0883459	1	0.000927907	0.0352605	[-1]	Group36	5.91133	12	[ACTB, ACTG1, CAV1, CTSV, EZR, FLNA, HCLS1, ITGA5, MSN, RHOA, TGFB1, TP53]
KEGG:05410	Hypertrophic cardiomyopathy (HCM)	KEGG_11.01.2018	0.0286181	1	0.000927907	0.0352605	[-1]	Group36	8.64198	7	[ACTB, ACTG1, CACNB3, ITGA5, LMNA, TGFB1, TPM4]
KEGG:05412	Arrhythmogenic right ventricular cardiomyopathy (ARVC)	KEGG_11.01.2018	0.0118991	0.797239	0.000927907	0.0352605	[-1]	Group36	10.2941	7	[ACTB, ACTG1, CACNB3, CTNNA1, ITGA5, JUP, LMNA]
KEGG:05414	Dilated cardiomyopathy (DCM)	KEGG_11.01.2018	0.0467297	1	0.000927907	0.0352605	[-1]	Group36	7.77778	7	[ACTB, ACTG1, CACNB3, ITGA5, LMNA, TGFB1, TPM4]
KEGG:05418	Fluid shear stress and atherosclerosis	KEGG_11.01.2018	0.00267332	0.200499	0.000927907	0.0352605	[-1]	Group36	8.90411	13	[ACTB, ACTG1, ARHGEF2, CAV1, CCL2, CTSV, EDN1, HMOX1, HSP90B1, RELA, RHOA, TNFRSF1A, TP53]
KEGG:04022	cGMP-PKG signaling pathway	KEGG_11.01.2018	0.00111251	0.093451	0.00144426	0.0534374	[-1]	Group39	9.03614	15	[ADRA1D, ATP1B3, CREB3L1, GNA12, GNAI2, GNAI3, KCNJ8, KCNMB1, MYL9, MYLK, NFATC4, RGS2, RHOA, SLC25A5, VASP]
KEGG:04024	cAMP signaling pathway	KEGG_11.01.2018	0.712862	0.712862	0.00144426	0.0534374	[-1]	Group39	4.12844	9	[ATP1B3, CREB3L1, F2R, GNAI2, GNAI3, MYL9, RAP1B, RELA, RHOA]
KEGG:04151	PI3K-Akt signaling pathway	KEGG_11.01.2018	0.266697	1	0.00144426	0.0534374	[-1]	Group39	4.67532	18	[ANGPT2, CCND3, COL4A1, COL4A2, CREB3L1, EPHA2, F2R, GNB1, GNB5, HSP90B1, IL4R, ITGA5, PGF, RELA, TP53, VEGFC, YWHAB, YWHAZ]
KEGG:04261	Adrenergic signaling in cardiomyocytes	KEGG_11.01.2018	0.376684	1	0.00144426	0.0534374	[-1]	Group39	4.82759	7	[ADRA1D, ATP1B3, CACNB3, CREB3L1, GNAI2, GNAI3, TPM4]
KEGG:04270	Vascular smooth muscle contraction	KEGG_11.01.2018	0.00251546	0.191175	0.00144426	0.0534374	[-1]	Group39	9.375	12	[ACTA2, ACTG2, ADRA1D, GNA12, KCNMB1, MYL6, MYL9, MYLK, PPP1R14A, RAMP2, RAMP3, RHOA]
KEGG:04371	Apelin signaling pathway	KEGG_11.01.2018	0.367194	1	0.00144426	0.0534374	[-1]	Group39	4.92958	7	[ACTA2, APLN, GNAI2, GNAI3, GNB1, GNB5, MYLK]
KEGG:04611	Platelet activation	KEGG_11.01.2018	0.00145021	0.118918	0.00144426	0.0534374	[-1]	Group39	10	12	[ACTB, ACTG1, F2R, GNAI2, GNAI3, LYN, MYL12B, MYLK, RAP1B, RHOA, TLN1, VASP]
KEGG:04725	Cholinergic synapse	KEGG_11.01.2018	0.310539	1	0.00144426	0.0534374	[-1]	Group39	5.30973	6	[CHRNA3, CREB3L1, GNAI2, GNAI3, GNB1, GNB5]
KEGG:04915	Estrogen signaling pathway	KEGG_11.01.2018	0.417929	1	0.00144426	0.0534374	[-1]	Group39	5	5	[CREB3L1, GNAI2, GNAI3, HSP90B1, SHC1]
KEGG:04921	Oxytocin signaling pathway	KEGG_11.01.2018	0.0289425	1	0.00144426	0.0534374	[-1]	Group39	7.14286	11	[ACTB, ACTG1, CACNB3, GNAI2, GNAI3, MYL6, MYL9, MYLK, NFATC4, RGS2, RHOA]
KEGG:04926	Relaxin signaling pathway	KEGG_11.01.2018	0.00132082	0.109628	0.00144426	0.0534374	[-1]	Group39	9.62963	13	[ACTA2, COL4A1, COL4A2, CREB3L1, EDN1, GNAI2, GNAI3, GNB1, GNB5, RELA, SHC1, TGFB1, VEGFC]
KEGG:04933	AGE-RAGE signaling pathway in diabetic complications	KEGG_11.01.2018	0.0130799	0.863273	0.00144426	0.0534374	[-1]	Group39	8.73786	9	[BAX, CCL2, COL4A1, COL4A2, EDN1, PIM1, RELA, TGFB1, VEGFC]
KEGG:04971	Gastric acid secretion	KEGG_11.01.2018	0.196835	1	0.00144426	0.0534374	[-1]	Group39	6.75676	5	[ATP1B3, EZR, GNAI2, GNAI3, MYLK]
KEGG:04972	Pancreatic secretion	KEGG_11.01.2018	0.414134	1	0.00144426	0.0534374	[-1]	Group39	5.05051	5	[ATP1B3, RAB11A, RAB8A, RAP1B, RHOA]
KEGG:05133	Pertussis	KEGG_11.01.2018	0.211022	1	0.00144426	0.0534374	[-1]	Group39	6.41026	5	[GNAI2, GNAI3, ITGA5, RELA, RHOA]
KEGG:04110	Cell cycle	KEGG_11.01.2018	0.145884	1	0.00169485	0.0610144	[-1]	Group40	6.25	8	[CCND3, CDKN1C, GADD45B, HDAC1, TGFB1, TP53, YWHAB, YWHAZ]
KEGG:04115	p53 signaling pathway	KEGG_11.01.2018	0.19375	1	0.00169485	0.0610144	[-1]	Group40	6.84932	5	[BAX, CCND3, GADD45B, PPM1D, TP53]
KEGG:04210	Apoptosis	KEGG_11.01.2018	0.00267332	0.200499	0.00169485	0.0610144	[-1]	Group40	8.90411	13	[ACTB, ACTG1, BAX, CAPN2, CASP6, CTSV, GADD45B, LMNA, RELA, RIPK1, SPTAN1, TNFRSF1A, TP53]
KEGG:04211	Longevity regulating pathway	KEGG_11.01.2018	0.152737	1	0.00169485	0.0610144	[-1]	Group40	6.52174	6	[ADIPOR2, BAX, CAT, CREB3L1, RELA, TP53]
KEGG:04932	Non-alcoholic fatty liver disease (NAFLD)	KEGG_11.01.2018	0.389338	1	0.00169485	0.0610144	[-1]	Group40	5	8	[ADIPOR2, BAX, COX7A2, RELA, SOCS3, TGFB1, TNFRSF1A, XBP1]
KEGG:04933	AGE-RAGE signaling pathway in diabetic complications	KEGG_11.01.2018	0.0130799	0.863273	0.00169485	0.0610144	[-1]	Group40	8.73786	9	[BAX, CCL2, COL4A1, COL4A2, EDN1, PIM1, RELA, TGFB1, VEGFC]
KEGG:05146	Amoebiasis	KEGG_11.01.2018	0.0631082	1	0.00169485	0.0610144	[-1]	Group40	7.33945	8	[ACTN1, COL4A1, COL4A2, RAB5C, RAB7B, RELA, SERPINB1, TGFB1]
KEGG:05161	Hepatitis B	KEGG_11.01.2018	0.08028	1	0.00169485	0.0610144	[-1]	Group40	6.41026	10	[ATP6AP1, BAX, CREB3L1, NFATC4, RELA, STAT6, TGFB1, TP53, YWHAB, YWHAZ]
KEGG:05165	Human papillomavirus infection	KEGG_11.01.2018	0.309821	1	0.00169485	0.0610144	[-1]	Group40	4.5977	16	[BAX, BOLA, BoLA, CCND3, COL4A1, COL4A2, CREB3L1, HDAC1, HES2, ITGA5, LFNG, LOC509006, PSEN1, RELA, TNFRSF1A, TP53]
KEGG:05202	Transcriptional misregulation in cancer	KEGG_11.01.2018	0.0174814	1	0.00169485	0.0610144	[-1]	Group40	7.2165	14	[BAX, BMP2K, GADD45B, H3F3B, HDAC1, HHEX, JUP, LMO2, MEN1, RARA, RELA, RUNX1, TFE3, TP53]
KEGG:05210	Colorectal cancer	KEGG_11.01.2018	0.0595503	1	0.00169485	0.0610144	[-1]	Group40	7.89474	6	[BAX, GADD45B, RALA, RHOA, TGFB1, TP53]
KEGG:05212	Pancreatic cancer	KEGG_11.01.2018	0.0595503	1	0.00169485	0.0610144	[-1]	Group40	7.89474	6	[BAX, GADD45B, RALA, RELA, TGFB1, TP53]
KEGG:05220	Chronic myeloid leukemia	KEGG_11.01.2018	0.00812254	0.560455	0.00169485	0.0610144	[-1]	Group40	10.1266	8	[BAX, GADD45B, HDAC1, RELA, RUNX1, SHC1, TGFB1, TP53]
KEGG:05222	Small cell lung cancer	KEGG_11.01.2018	0.163489	1	0.00169485	0.0610144	[-1]	Group40	6.31579	6	[BAX, COL4A1, COL4A2, GADD45B, RELA, TP53]
KEGG:05225	Hepatocellular carcinoma	KEGG_11.01.2018	0.15088	1	0.00169485	0.0610144	[-1]	Group40	5.71429	10	[ACTB, ACTG1, ACTL6A, BAX, GADD45B, HMOX1, SHC1, TGFB1, TP53, TXNRD1]
KEGG:05226	Gastric cancer	KEGG_11.01.2018	0.669385	1	0.00169485	0.0610144	[-1]	Group40	4.32099	7	[BAX, CTNNA1, GADD45B, JUP, SHC1, TGFB1, TP53]
KEGG:04144	Endocytosis	KEGG_11.01.2018	0.00183523	0.148654	0.00183523	0.0642331	[-1]	Group24	7.7821	20	[ARF3, ARF6, ARPC3, BOLA, BoLA, CAPZA1, CAV1, CYTH2, EHD2, LDLR, LOC509006, RAB11A, RAB11FIP5, RAB35, RAB5C, RAB8A, RHOA, RNF41, SPG21, VPS37B]
KEGG:04330	Notch signaling pathway	KEGG_11.01.2018	0.00190263	0.152211	0.00190263	0.0646895	[-1]	Group03	14.2857	7	[ADAM17, DTX1, HDAC1, LFNG, PSEN1, PSEN2, SNW1]
KEGG:04979	Cholesterol metabolism	KEGG_11.01.2018	0.00214432	0.169401	0.00214432	0.0707626	[-1]	Group17	14	7	[ANGPTL4, CD36, LCAT, LDLR, LPL, LRPAP1, NPC1]
KEGG:04062	Chemokine signaling pathway	KEGG_11.01.2018	0.00232701	0.181507	0.00232701	0.0744645	[-1]	Group22	8.46561	16	[BCAR1, CCL1, CCL14, CCL2, CXCL16, ELMO1, FGR, GNAI2, GNAI3, GNB1, GNB5, LYN, RAP1B, RELA, RHOA, SHC1]
KEGG:04926	Relaxin signaling pathway	KEGG_11.01.2018	0.00132082	0.109628	0.00291486	0.0903607	[-1]	Group30	9.62963	13	[ACTA2, COL4A1, COL4A2, CREB3L1, EDN1, GNAI2, GNAI3, GNB1, GNB5, RELA, SHC1, TGFB1, VEGFC]
KEGG:04933	AGE-RAGE signaling pathway in diabetic complications	KEGG_11.01.2018	0.0130799	0.863273	0.00291486	0.0903607	[-1]	Group30	8.73786	9	[BAX, CCL2, COL4A1, COL4A2, EDN1, PIM1, RELA, TGFB1, VEGFC]
KEGG:05146	Amoebiasis	KEGG_11.01.2018	0.0631082	1	0.00291486	0.0903607	[-1]	Group30	7.33945	8	[ACTN1, COL4A1, COL4A2, RAB5C, RAB7B, RELA, SERPINB1, TGFB1]
KEGG:05222	Small cell lung cancer	KEGG_11.01.2018	0.163489	1	0.00291486	0.0903607	[-1]	Group30	6.31579	6	[BAX, COL4A1, COL4A2, GADD45B, RELA, TP53]
KEGG:04064	NF-kappa B signaling pathway	KEGG_11.01.2018	0.275633	1	0.00399651	0.119895	[-1]	Group41	5.94059	6	[BCL10, LTBR, LYN, RELA, RIPK1, TNFRSF1A]
KEGG:04210	Apoptosis	KEGG_11.01.2018	0.00267332	0.200499	0.00399651	0.119895	[-1]	Group41	8.90411	13	[ACTB, ACTG1, BAX, CAPN2, CASP6, CTSV, GADD45B, LMNA, RELA, RIPK1, SPTAN1, TNFRSF1A, TP53]
KEGG:04380	Osteoclast differentiation	KEGG_11.01.2018	0.6507	1	0.00399651	0.119895	[-1]	Group41	4.22535	6	[FHL2, IFNGR1, RELA, SOCS3, TGFB1, TNFRSF1A]
KEGG:04658	Th1 and Th2 cell differentiation	KEGG_11.01.2018	0.280002	1	0.00399651	0.119895	[-1]	Group41	5.82524	6	[CD247, IFNGR1, IL4R, NFKBIE, RELA, STAT6]
KEGG:04659	Th17 cell differentiation	KEGG_11.01.2018	0.00367477	0.268258	0.00399651	0.119895	[-1]	Group41	9.40171	11	[CD247, IFNGR1, IL1RAP, IL27RA, IL4R, NFKBIE, RARA, RELA, RUNX1, STAT6, TGFB1]
KEGG:04660	T cell receptor signaling pathway	KEGG_11.01.2018	0.599793	1	0.00399651	0.119895	[-1]	Group41	4.62963	5	[BCL10, CD247, NFKBIE, RELA, RHOA]
KEGG:04668	TNF signaling pathway	KEGG_11.01.2018	0.061684	1	0.00399651	0.119895	[-1]	Group41	7.40741	8	[BCL3, CCL2, CREB3L1, EDN1, RELA, RIPK1, SOCS3, TNFRSF1A]
KEGG:04920	Adipocytokine signaling pathway	KEGG_11.01.2018	0.0507015	1	0.00399651	0.119895	[-1]	Group41	8.21918	6	[ADIPOR2, CD36, NFKBIE, RELA, SOCS3, TNFRSF1A]
KEGG:04931	Insulin resistance	KEGG_11.01.2018	0.13161	1	0.00399651	0.119895	[-1]	Group41	6.25	7	[CD36, CREB3L1, PYGB, PYGL, RELA, SOCS3, TNFRSF1A]
KEGG:04932	Non-alcoholic fatty liver disease (NAFLD)	KEGG_11.01.2018	0.389338	1	0.00399651	0.119895	[-1]	Group41	5	8	[ADIPOR2, BAX, COX7A2, RELA, SOCS3, TGFB1, TNFRSF1A, XBP1]
KEGG:05132	Salmonella infection	KEGG_11.01.2018	0.0141618	0.892196	0.00399651	0.119895	[-1]	Group41	9.1954	8	[ACTB, ACTG1, ARPC3, DYNC1I2, FLNA, IFNGR1, RAB7B, RELA]
KEGG:05133	Pertussis	KEGG_11.01.2018	0.211022	1	0.00399651	0.119895	[-1]	Group41	6.41026	5	[GNAI2, GNAI3, ITGA5, RELA, RHOA]
KEGG:05142	Chagas disease (American trypanosomiasis)	KEGG_11.01.2018	0.0408645	1	0.00399651	0.119895	[-1]	Group41	7.62712	9	[CALR, CCL2, CD247, GNAI2, GNAI3, IFNGR1, RELA, TGFB1, TNFRSF1A]
KEGG:05145	Toxoplasmosis	KEGG_11.01.2018	0.210243	1	0.00399651	0.119895	[-1]	Group41	5.88235	7	[GNAI2, GNAI3, IFNGR1, LDLR, RELA, TGFB1, TNFRSF1A]
KEGG:05152	Tuberculosis	KEGG_11.01.2018	0.574521	1	0.00399651	0.119895	[-1]	Group41	4.30622	9	[ATP6AP1, BAX, BCL10, IFNGR1, RAB5C, RELA, RHOA, TGFB1, TNFRSF1A]
KEGG:05160	Hepatitis C	KEGG_11.01.2018	0.652567	1	0.00399651	0.119895	[-1]	Group41	4.1958	6	[LDLR, RELA, RIPK1, SOCS3, TNFRSF1A, TP53]
KEGG:05164	Influenza A	KEGG_11.01.2018	0.695222	1	0.00399651	0.119895	[-1]	Group41	4.16667	8	[ACTB, ACTG1, CCL2, IFNGR1, NXT2, RELA, SOCS3, TNFRSF1A]
KEGG:05168	Herpes simplex infection	KEGG_11.01.2018	0.262766	1	0.00399651	0.119895	[-1]	Group41	5.16432	11	[BOLA, BoLA, CCL2, IFNGR1, LOC509006, RELA, SOCS3, SRSF3, SRSF9, TNFRSF1A, TP53]
KEGG:05321	Inflammatory bowel disease (IBD)	KEGG_11.01.2018	0.19375	1	0.00399651	0.119895	[-1]	Group41	6.84932	5	[IFNGR1, IL4R, RELA, STAT6, TGFB1]
KEGG:05418	Fluid shear stress and atherosclerosis	KEGG_11.01.2018	0.00267332	0.200499	0.00399651	0.119895	[-1]	Group41	8.90411	13	[ACTB, ACTG1, ARHGEF2, CAV1, CCL2, CTSV, EDN1, HMOX1, HSP90B1, RELA, RHOA, TNFRSF1A, TP53]
KEGG:04722	Neurotrophin signaling pathway	KEGG_11.01.2018	0.00571462	0.411453	0.00571462	0.165724	[-1]	Group13	8.87097	11	[ARHGDIA, BAX, NFKBIE, NTRK3, PSEN1, PSEN2, RAP1B, RELA, RHOA, SHC1, TP53]
KEGG:04612	Antigen processing and presentation	KEGG_11.01.2018	0.00788778	0.552145	0.00788778	0.220858	[-1]	Group10	9.47368	9	[B2M, BOLA, BoLA, CALR, CANX, CTSV, LOC509006, LOC783680, PDIA3]
KEGG:04962	Vasopressin-regulated water reabsorption	KEGG_11.01.2018	0.0114087	0.775791	0.0114087	0.308035	[-1]	Group16	11.5385	6	[AQP3, ARHGDIA, CREB3L1, DYNC1I2, RAB11A, RAB5C]
KEGG:04390	Hippo signaling pathway	KEGG_11.01.2018	0.0139331	0.891717	0.0139331	0.348327	[-1]	Group07	7.79221	12	[ACTB, ACTG1, BMP2, BMP5, BMP6, CCND3, CTNNA1, TGFB1, WTIP, WWTR1, YWHAB, YWHAZ]
KEGG:04360	Axon guidance	KEGG_11.01.2018	0.0138892	0.902795	0.0138892	0.361118	[-1]	Group05	7.38636	13	[DPYSL2, EFNB1, ENAH, EPHA2, FES, GNAI2, GNAI3, NFATC4, RHOA, RND1, SEMA3F, SEMA5B, SEMA7A]
KEGG:04151	PI3K-Akt signaling pathway	KEGG_11.01.2018	0.266697	1	0.0204835	0.491604	[-1]	Group29	4.67532	18	[ANGPT2, CCND3, COL4A1, COL4A2, CREB3L1, EPHA2, F2R, GNB1, GNB5, HSP90B1, IL4R, ITGA5, PGF, RELA, TP53, VEGFC, YWHAB, YWHAZ]
KEGG:04926	Relaxin signaling pathway	KEGG_11.01.2018	0.00132082	0.109628	0.0204835	0.491604	[-1]	Group29	9.62963	13	[ACTA2, COL4A1, COL4A2, CREB3L1, EDN1, GNAI2, GNAI3, GNB1, GNB5, RELA, SHC1, TGFB1, VEGFC]
KEGG:05200	Pathways in cancer	KEGG_11.01.2018	0.0181616	1	0.0204835	0.491604	[-1]	Group29	5.62613	31	[BAX, BMP2, CCND3, COL4A1, COL4A2, CTNNA1, F2R, GADD45B, GNA12, GNAI2, GNAI3, GNB1, GNB5, HDAC1, HMOX1, HSP90B1, IFNGR1, IL4R, JUP, PGF, PIM1, RALA, RARA, RELA, RHOA, RUNX1, STAT6, TGFB1, TP53, TXNRD1, VEGFC]
KEGG:05202	Transcriptional misregulation in cancer	KEGG_11.01.2018	0.0174814	1	0.0289798	0.666536	[-1]	Group28	7.2165	14	[BAX, BMP2K, GADD45B, H3F3B, HDAC1, HHEX, JUP, LMO2, MEN1, RARA, RELA, RUNX1, TFE3, TP53]
KEGG:05220	Chronic myeloid leukemia	KEGG_11.01.2018	0.00812254	0.560455	0.0289798	0.666536	[-1]	Group28	10.1266	8	[BAX, GADD45B, HDAC1, RELA, RUNX1, SHC1, TGFB1, TP53]
KEGG:05221	Acute myeloid leukemia	KEGG_11.01.2018	0.103353	1	0.0289798	0.666536	[-1]	Group28	7.35294	5	[JUP, PIM1, RARA, RELA, RUNX1]
KEGG:04210	Apoptosis	KEGG_11.01.2018	0.00267332	0.200499	0.0305997	0.673194	[-1]	Group32	8.90411	13	[ACTB, ACTG1, BAX, CAPN2, CASP6, CTSV, GADD45B, LMNA, RELA, RIPK1, SPTAN1, TNFRSF1A, TP53]
KEGG:05160	Hepatitis C	KEGG_11.01.2018	0.652567	1	0.0305997	0.673194	[-1]	Group32	4.1958	6	[LDLR, RELA, RIPK1, SOCS3, TNFRSF1A, TP53]
KEGG:05212	Pancreatic cancer	KEGG_11.01.2018	0.0595503	1	0.0305997	0.673194	[-1]	Group32	7.89474	6	[BAX, GADD45B, RALA, RELA, TGFB1, TP53]
KEGG:05222	Small cell lung cancer	KEGG_11.01.2018	0.163489	1	0.0305997	0.673194	[-1]	Group32	6.31579	6	[BAX, COL4A1, COL4A2, GADD45B, RELA, TP53]
KEGG:05225	Hepatocellular carcinoma	KEGG_11.01.2018	0.15088	1	0.0305997	0.673194	[-1]	Group32	5.71429	10	[ACTB, ACTG1, ACTL6A, BAX, GADD45B, HMOX1, SHC1, TGFB1, TP53, TXNRD1]
KEGG:05418	Fluid shear stress and atherosclerosis	KEGG_11.01.2018	0.00267332	0.200499	0.0305997	0.673194	[-1]	Group32	8.90411	13	[ACTB, ACTG1, ARHGEF2, CAV1, CCL2, CTSV, EDN1, HMOX1, HSP90B1, RELA, RHOA, TNFRSF1A, TP53]
KEGG:04350	TGF-beta signaling pathway	KEGG_11.01.2018	0.0321437	1	0.0321437	0.675018	[-1]	Group04	8.43373	7	[BMP2, BMP5, BMP6, RHOA, SMAD6, TGFB1, TGIF2]
KEGG:00510	N-Glycan biosynthesis	KEGG_11.01.2018	0.0353788	1	0.0353788	0.707576	[-1]	Group01	10	5	[ALG14, B4GALT3, MGAT1, MGAT2, MOGS]
KEGG:04918	Thyroid hormone synthesis	KEGG_11.01.2018	0.0479432	1	0.0479432	0.862978	[-1]	Group14	8.33333	6	[ATP1B3, CANX, CREB3L1, GSR, HSP90B1, HSPA5]
KEGG:04218	Cellular senescence	KEGG_11.01.2018	0.00575627	0.408695	0.0515681	0.876658	[-1]	Group38	8.13953	14	[BOLA, BoLA, CAPN2, CCND3, GADD45B, LOC509006, NFATC4, RELA, SLC25A5, TGFB1, TP53, TRAF3IP2, ZFP36L1, ZFP36L2]
KEGG:04380	Osteoclast differentiation	KEGG_11.01.2018	0.6507	1	0.0515681	0.876658	[-1]	Group38	4.22535	6	[FHL2, IFNGR1, RELA, SOCS3, TGFB1, TNFRSF1A]
KEGG:05160	Hepatitis C	KEGG_11.01.2018	0.652567	1	0.0515681	0.876658	[-1]	Group38	4.1958	6	[LDLR, RELA, RIPK1, SOCS3, TNFRSF1A, TP53]
KEGG:05161	Hepatitis B	KEGG_11.01.2018	0.08028	1	0.0515681	0.876658	[-1]	Group38	6.41026	10	[ATP6AP1, BAX, CREB3L1, NFATC4, RELA, STAT6, TGFB1, TP53, YWHAB, YWHAZ]
KEGG:05164	Influenza A	KEGG_11.01.2018	0.695222	1	0.0515681	0.876658	[-1]	Group38	4.16667	8	[ACTB, ACTG1, CCL2, IFNGR1, NXT2, RELA, SOCS3, TNFRSF1A]
KEGG:05165	Human papillomavirus infection	KEGG_11.01.2018	0.309821	1	0.0515681	0.876658	[-1]	Group38	4.5977	16	[BAX, BOLA, BoLA, CCND3, COL4A1, COL4A2, CREB3L1, HDAC1, HES2, ITGA5, LFNG, LOC509006, PSEN1, RELA, TNFRSF1A, TP53]
KEGG:05166	HTLV-I infection	KEGG_11.01.2018	0.0779651	1	0.0515681	0.876658	[-1]	Group38	5.61404	16	[BAX, BOLA, BoLA, CALR, CANX, CCND3, LOC509006, LTBR, NFATC4, RELA, SLC25A5, TGFB1, TLN1, TNFRSF1A, TP53, XBP1]
KEGG:05167	Kaposi's sarcoma-associated herpesvirus infection	KEGG_11.01.2018	0.0949721	1	0.0515681	0.876658	[-1]	Group38	5.99078	13	[ANGPT2, BAX, BOLA, BoLA, GNB1, GNB5, IFNGR1, LOC509006, LYN, NFATC4, RELA, TNFRSF1A, TP53]
KEGG:05168	Herpes simplex infection	KEGG_11.01.2018	0.262766	1	0.0515681	0.876658	[-1]	Group38	5.16432	11	[BOLA, BoLA, CCL2, IFNGR1, LOC509006, RELA, SOCS3, SRSF3, SRSF9, TNFRSF1A, TP53]
KEGG:05169	Epstein-Barr virus infection	KEGG_11.01.2018	0.0248231	1	0.0515681	0.876658	[-1]	Group38	6.69856	14	[BOLA, BoLA, ENTPD1, FGR, HDAC1, LOC509006, LYN, NFKBIE, RELA, RIPK1, SNW1, TP53, YWHAB, YWHAZ]
KEGG:05203	Viral carcinogenesis	KEGG_11.01.2018	0.039764	1	0.0515681	0.876658	[-1]	Group38	6.25	16	[ACTN1, BAX, BOLA, BoLA, CCND3, CREB3L1, HDAC1, LOC509006, LTBR, LYN, RELA, RHOA, SNW1, TP53, YWHAB, YWHAZ]
KEGG:05222	Small cell lung cancer	KEGG_11.01.2018	0.163489	1	0.0515681	0.876658	[-1]	Group38	6.31579	6	[BAX, COL4A1, COL4A2, GADD45B, RELA, TP53]
KEGG:04024	cAMP signaling pathway	KEGG_11.01.2018	0.712862	0.712862	0.0470464	0.893881	[-1]	Group31	4.12844	9	[ATP1B3, CREB3L1, F2R, GNAI2, GNAI3, MYL9, RAP1B, RELA, RHOA]
KEGG:04071	Sphingolipid signaling pathway	KEGG_11.01.2018	0.000129875	0.0111693	0.0470464	0.893881	[-1]	Group31	11.5702	14	[BAX, CERS2, DEGS1, GNA12, GNAI2, GNAI3, RELA, RHOA, S1PR1, S1PR2, S1PR3, SGPL1, TNFRSF1A, TP53]
KEGG:05133	Pertussis	KEGG_11.01.2018	0.211022	1	0.0470464	0.893881	[-1]	Group31	6.41026	5	[GNAI2, GNAI3, ITGA5, RELA, RHOA]
KEGG:05142	Chagas disease (American trypanosomiasis)	KEGG_11.01.2018	0.0408645	1	0.0470464	0.893881	[-1]	Group31	7.62712	9	[CALR, CCL2, CD247, GNAI2, GNAI3, IFNGR1, RELA, TGFB1, TNFRSF1A]
KEGG:05145	Toxoplasmosis	KEGG_11.01.2018	0.210243	1	0.0470464	0.893881	[-1]	Group31	5.88235	7	[GNAI2, GNAI3, IFNGR1, LDLR, RELA, TGFB1, TNFRSF1A]
KEGG:04211	Longevity regulating pathway	KEGG_11.01.2018	0.152737	1	0.91168	0.91168	[-1]	Group35	6.52174	6	[ADIPOR2, BAX, CAT, CREB3L1, RELA, TP53]
KEGG:04380	Osteoclast differentiation	KEGG_11.01.2018	0.6507	1	0.91168	0.91168	[-1]	Group35	4.22535	6	[FHL2, IFNGR1, RELA, SOCS3, TGFB1, TNFRSF1A]
KEGG:04920	Adipocytokine signaling pathway	KEGG_11.01.2018	0.0507015	1	0.91168	0.91168	[-1]	Group35	8.21918	6	[ADIPOR2, CD36, NFKBIE, RELA, SOCS3, TNFRSF1A]
KEGG:04932	Non-alcoholic fatty liver disease (NAFLD)	KEGG_11.01.2018	0.389338	1	0.91168	0.91168	[-1]	Group35	5	8	[ADIPOR2, BAX, COX7A2, RELA, SOCS3, TGFB1, TNFRSF1A, XBP1]
KEGG:05152	Tuberculosis	KEGG_11.01.2018	0.574521	1	0.91168	0.91168	[-1]	Group35	4.30622	9	[ATP6AP1, BAX, BCL10, IFNGR1, RAB5C, RELA, RHOA, TGFB1, TNFRSF1A]
KEGG:05160	Hepatitis C	KEGG_11.01.2018	0.652567	1	0.91168	0.91168	[-1]	Group35	4.1958	6	[LDLR, RELA, RIPK1, SOCS3, TNFRSF1A, TP53]
KEGG:05212	Pancreatic cancer	KEGG_11.01.2018	0.0595503	1	0.91168	0.91168	[-1]	Group35	7.89474	6	[BAX, GADD45B, RALA, RELA, TGFB1, TP53]
KEGG:00240	Pyrimidine metabolism	KEGG_11.01.2018	0.414134	1	0.414134	1	[-1]	Group00	5.05051	5	[CMPK1, ENTPD1, NME1, PNP, UMPS]
KEGG:04217	Necroptosis	KEGG_11.01.2018	0.105103	1	0.105103	1	[-1]	Group02	6.04396	11	[BAX, CAPN2, H2AFX, IFNGR1, PPIA, PYGB, PYGL, RIPK1, SLC25A5, STAT6, TNFRSF1A]
KEGG:04010	MAPK signaling pathway	KEGG_11.01.2018	0.113382	1	0.113382	1	[-1]	Group06	5.40541	16	[ANGPT2, CACNB3, DUSP10, EPHA2, FLNA, GADD45B, GNA12, IL1RAP, PGF, RAP1B, RELA, STMN1, TGFB1, TNFRSF1A, TP53, VEGFC]
KEGG:04540	Gap junction	KEGG_11.01.2018	0.391342	1	0.391342	1	[-1]	Group08	5.43478	5	[GNAI2, GNAI3, TUBB2A, TUBB2B, TUBB6]
KEGG:04610	Complement and coagulation cascades	KEGG_11.01.2018	0.386205	1	0.386205	1	[-1]	Group09	5.55556	5	[C7, CD46, F2R, F2RL2, SERPINA5]
KEGG:04066	HIF-1 signaling pathway	KEGG_11.01.2018	0.095118	1	0.095118	1	[-1]	Group11	7.07071	7	[ANGPT2, EDN1, HK1, HMOX1, IFNGR1, LTBR, RELA]
KEGG:04666	Fc gamma R-mediated phagocytosis	KEGG_11.01.2018	0.38869	1	0.38869	1	[-1]	Group12	5.49451	5	[ARF6, ARPC3, LYN, MARCKSL1, VASP]
KEGG:04919	Thyroid hormone signaling pathway	KEGG_11.01.2018	0.615118	1	0.615118	1	[-1]	Group15	4.34783	5	[ACTB, ACTG1, ATP1B3, HDAC1, TP53]
KEGG:04072	Phospholipase D signaling pathway	KEGG_11.01.2018	0.513374	1	0.513374	1	[-1]	Group18	4.54545	7	[ARF6, CYTH2, F2R, GNA12, RALA, RHOA, SHC1]
KEGG:05010	Alzheimer's disease	KEGG_11.01.2018	0.549724	1	0.549724	1	[-1]	Group19	4.37158	8	[ADAM17, APBB1, CAPN2, COX7A2, LPL, PSEN1, PSEN2, TNFRSF1A]
KEGG:04060	Cytokine-cytokine receptor interaction	KEGG_11.01.2018	0.527036	1	0.527036	1	[-1]	Group20	4.3771	13	[BMP2, CCL1, CCL14, CCL2, CXCL16, IFNGR1, IL1RAP, IL4R, LTBR, TGFB1, TNFRSF1A, TNFSF12, VEGFC]
KEGG:05416	Viral myocarditis	KEGG_11.01.2018	0.13238	1	0.13238	1	[-1]	Group23	7.05882	6	[ACTB, ACTG1, BOLA, BoLA, CAV1, LOC509006]
KEGG:04152	AMPK signaling pathway	KEGG_11.01.2018	0.472007	1	0.472007	1	[-1]	Group27	4.72441	6	[ADIPOR2, CD36, CREB3L1, HMGCR, RAB8A, SCD5]
KEGG:04380	Osteoclast differentiation	KEGG_11.01.2018	0.6507	1	0.254646	1	[-1]	Group33	4.22535	6	[FHL2, IFNGR1, RELA, SOCS3, TGFB1, TNFRSF1A]
KEGG:04668	TNF signaling pathway	KEGG_11.01.2018	0.061684	1	0.254646	1	[-1]	Group33	7.40741	8	[BCL3, CCL2, CREB3L1, EDN1, RELA, RIPK1, SOCS3, TNFRSF1A]
KEGG:04910	Insulin signaling pathway	KEGG_11.01.2018	0.370264	1	0.254646	1	[-1]	Group33	4.8951	7	[HK1, PRKAR1B, PYGB, PYGL, SHC1, SOCS2, SOCS3]
KEGG:04920	Adipocytokine signaling pathway	KEGG_11.01.2018	0.0507015	1	0.254646	1	[-1]	Group33	8.21918	6	[ADIPOR2, CD36, NFKBIE, RELA, SOCS3, TNFRSF1A]
KEGG:04931	Insulin resistance	KEGG_11.01.2018	0.13161	1	0.254646	1	[-1]	Group33	6.25	7	[CD36, CREB3L1, PYGB, PYGL, RELA, SOCS3, TNFRSF1A]
KEGG:05160	Hepatitis C	KEGG_11.01.2018	0.652567	1	0.254646	1	[-1]	Group33	4.1958	6	[LDLR, RELA, RIPK1, SOCS3, TNFRSF1A, TP53]
KEGG:04110	Cell cycle	KEGG_11.01.2018	0.145884	1	0.0956561	1	[-1]	Group34	6.25	8	[CCND3, CDKN1C, GADD45B, HDAC1, TGFB1, TP53, YWHAB, YWHAZ]
KEGG:04211	Longevity regulating pathway	KEGG_11.01.2018	0.152737	1	0.0956561	1	[-1]	Group34	6.52174	6	[ADIPOR2, BAX, CAT, CREB3L1, RELA, TP53]
KEGG:05161	Hepatitis B	KEGG_11.01.2018	0.08028	1	0.0956561	1	[-1]	Group34	6.41026	10	[ATP6AP1, BAX, CREB3L1, NFATC4, RELA, STAT6, TGFB1, TP53, YWHAB, YWHAZ]
KEGG:05203	Viral carcinogenesis	KEGG_11.01.2018	0.039764	1	0.0956561	1	[-1]	Group34	6.25	16	[ACTN1, BAX, BOLA, BoLA, CCND3, CREB3L1, HDAC1, LOC509006, LTBR, LYN, RELA, RHOA, SNW1, TP53, YWHAB, YWHAZ]
KEGG:05212	Pancreatic cancer	KEGG_11.01.2018	0.0595503	1	0.0956561	1	[-1]	Group34	7.89474	6	[BAX, GADD45B, RALA, RELA, TGFB1, TP53]
KEGG:05220	Chronic myeloid leukemia	KEGG_11.01.2018	0.00812254	0.560455	0.0956561	1	[-1]	Group34	10.1266	8	[BAX, GADD45B, HDAC1, RELA, RUNX1, SHC1, TGFB1, TP53]

## Sheet: M8
GOID	GOTerm	Ontology Source	Term PValue	Term PValue Corrected with Bonferroni step down	Group PValue	Group PValue Corrected with Bonferroni step down	GOLevels	GOGroups	% Associated Genes	Nr. Genes	Associated Genes Found
KEGG:00531	Glycosaminoglycan degradation	KEGG_11.01.2018	8.09095e-07	0.000102755	2.60442e-15	1.64079e-13	[-1]	Group44	40	10	[ARSB, GALNS, GLB1, GNS, GUSB, HEXB, HGSNAT, IDUA, NAGLU, SGSH]
KEGG:04142	Lysosome	KEGG_11.01.2018	1.29577e-16	1.69745e-14	2.60442e-15	1.64079e-13	[-1]	Group44	29.3651	37	[ACP5, AP1S1, AP3S1, ARSA, ARSB, ASAH1, ATP6V1H, CD68, CTNS, CTSA, CTSB, CTSC, CTSF, CTSK, CTSO, CTSZ, DNASE2, GALNS, GBA, GLB1, GM2A, GNS, GUSB, HEXB, HGSNAT, IDUA, LAPTM4A, LGMN, LIPA, MAN2B1, MANBA, NAGA, NAGLU, PPT1, SGSH, SMPD1, SUMF1]
KEGG:00532	Glycosaminoglycan biosynthesis	KEGG_11.01.2018	1.06491e-05	0.00133114	1.06491e-05	0.000660245	[-1]	Group04	40	8	[CHPF, CHPF2, CHST14, CHSY1, CSGALNACT1, DSE, UST, XYLT2]
KEGG:00520	Amino sugar and nucleotide sugar metabolism	KEGG_11.01.2018	2.8893e-05	0.00358273	2.8893e-05	0.00176247	[-1]	Group41	24	12	[CYB5R3, CYB5R4, CYB5RL, GALK1, GALT, GFPT2, GNPNAT1, HEXB, NAGK, NANP, PMM2, UGDH]
KEGG:04933	AGE-RAGE signaling pathway in diabetic complications	KEGG_11.01.2018	0.000122365	0.0148061	0.000122365	0.00734189	[-1]	Group34	16.5049	17	[AGTR1, COL1A1, COL1A2, COL3A1, F3, FN1, ICAM1, LOC534578, MMP2, PLCD1, PRKCD, SERPINE1, TGFB2, TGFBR2, THBD, VCAM1, VEGFD]
KEGG:05205	Proteoglycans in cancer	KEGG_11.01.2018	0.000236348	0.0274163	0.000236348	0.0139445	[-1]	Group02	12.8079	26	[CD44, CTTN, DCN, ERBB3, FGFR1, FN1, FZD8, GPC3, IGF1, IGF2, ITGB3, ITGB5, LUM, MAP2K1, MMP2, PDCD4, PLAU, SMO, SRC, TGFB2, THBS1, TIAM1, TLR2, TLR4, WNT11, WNT5A]
KEGG:00511	Other glycan degradation	KEGG_11.01.2018	0.000285817	0.032869	0.000285817	0.0165774	[-1]	Group35	30.4348	7	[FUCA1, FUCA2, GBA, GLB1, HEXB, MAN2B1, MANBA]
KEGG:00100	Steroid biosynthesis	KEGG_11.01.2018	0.000632372	0.071458	0.000632372	0.0360452	[-1]	Group10	31.5789	6	[CYP51A1, LIPA, LSS, MSMO1, NSDHL, SC5D]
KEGG:04514	Cell adhesion molecules (CAMs)	KEGG_11.01.2018	0.00140295	0.15713	0.00140295	0.0785651	[-1]	Group24	12.5	21	[BLA-DQB, BOLA-DQB, CADM3, CD276, CD86, CD99, CDH3, CLDN1, ICAM1, ICAM3, LOC100848815, LOC534578, MPZ, MPZL1, NCAM1, NLGN2, PTPRF, SELPLG, SIGLEC1, VCAM1, VCAN]
KEGG:04340	Hedgehog signaling pathway	KEGG_11.01.2018	0.00225735	0.250566	0.00225735	0.124154	[-1]	Group19	18.3673	9	[ARRB1, ARRB2, BOC, CDON, EVC, GAS1, GLI2, GLI3, SMO]
KEGG:05142	Chagas disease (American trypanosomiasis)	KEGG_11.01.2018	0.240799	1	0.00369411	0.199482	[-1]	Group60	8.47458	10	[C1QA, C1QB, C1QC, C3, MYD88, SERPINE1, TGFB2, TGFBR2, TLR2, TLR4]
KEGG:04610	Complement and coagulation cascades	KEGG_11.01.2018	7.41311e-12	9.63705e-10	0.00369411	0.199482	[-1]	Group60	28.8889	26	[A2M, C1QA, C1QB, C1QC, C1R, C1S, C2, C3, C3AR1, C4A, C5AR1, CD55, CFB, CFD, CFH, CR2, F13A1, F3, PLAT, PLAU, PROCR, PROS1, SERPINE1, SERPING1, THBD, VSIG4]
KEGG:04672	Intestinal immune network for IgA production	KEGG_11.01.2018	0.280678	1	0.00369411	0.199482	[-1]	Group60	9.375	6	[BLA-DQB, BOLA-DQB, CD86, CXCL12, CXCR4, LOC100848815]
KEGG:05133	Pertussis	KEGG_11.01.2018	0.000193958	0.0226931	0.00369411	0.199482	[-1]	Group60	17.9487	14	[C1QA, C1QB, C1QC, C1R, C1S, C2, C3, C4A, CD14, CFL1, MYD88, NOD1, SERPING1, TLR4]
KEGG:05150	Staphylococcus aureus infection	KEGG_11.01.2018	2.08086e-08	2.6635e-06	0.00369411	0.199482	[-1]	Group60	26.7606	19	[BLA-DQB, BOLA-DQB, C1QA, C1QB, C1QC, C1R, C1S, C2, C3, C3AR1, C4A, C5AR1, CFB, CFD, CFH, FCGR2B, ICAM1, LOC100848815, SELPLG]
KEGG:05322	Systemic lupus erythematosus	KEGG_11.01.2018	0.879265	1	0.00369411	0.199482	[-1]	Group60	6.12245	12	[BLA-DQB, BOLA-DQB, C1QA, C1QB, C1QC, C1R, C1S, C2, C3, C4A, CD86, LOC100848815]
KEGG:04940	Type I diabetes mellitus	KEGG_11.01.2018	0.607903	1	0.00369411	0.199482	[-1]	Group60	7.24638	5	[BLA-DQB, BOLA-DQB, CD86, CPE, LOC100848815]
KEGG:04974	Protein digestion and absorption	KEGG_11.01.2018	0.00433046	0.47635	0.00433046	0.229514	[-1]	Group36	13.0435	15	[COL12A1, COL14A1, COL1A1, COL1A2, COL21A1, COL3A1, COL5A1, COL5A2, COL5A3, COL6A1, COL6A2, COL6A3, CPA3, ELN, LOC530102]
KEGG:04810	Regulation of actin cytoskeleton	KEGG_11.01.2018	0.00529352	0.576994	0.00529352	0.275263	[-1]	Group32	10.7981	23	[ARPC1B, ARPC5, CD14, CFL1, FGD1, FGF7, FGFR1, FN1, GSN, IQGAP2, ITGA10, ITGA11, ITGB3, ITGB4, ITGB5, MAP2K1, PDGFC, PDGFRA, PIP4K2A, SCIN, SRC, TIAM1, VAV2]
KEGG:04640	Hematopoietic cell lineage	KEGG_11.01.2018	0.00553581	0.597867	0.00553581	0.282326	[-1]	Group29	12.605	15	[ANPEP, BLA-DQB, BOLA-DQB, CD14, CD44, CD55, CD9, CR2, CSF1, CSF1R, FLT3LG, IL1R1, ITGB3, KIT, LOC100848815]
KEGG:05020	Prion diseases	KEGG_11.01.2018	0.0108661	1	0.0108661	0.543304	[-1]	Group39	18.75	6	[C1QA, C1QB, C1QC, FYN, MAP2K1, NCAM1]
KEGG:04666	Fc gamma R-mediated phagocytosis	KEGG_11.01.2018	0.0114244	1	0.0114244	0.559798	[-1]	Group30	13.1868	12	[AMPH, ARPC1B, ARPC5, CFL1, FCGR2B, GSN, MAP2K1, MARCKS, PLPP3, PRKCD, SCIN, VAV2]
KEGG:00330	Arginine and proline metabolism	KEGG_11.01.2018	0.0259892	1	0.011825	0.567598	[-1]	Group51	14.2857	7	[ALDH3A2, ALDH9A1, AOC1, CNDP2, P4HA1, P4HA2, PYCR1]
KEGG:00410	beta-Alanine metabolism	KEGG_11.01.2018	0.050551	1	0.011825	0.567598	[-1]	Group51	14.7059	5	[ALDH1A3, ALDH3A2, ALDH3B1, ALDH9A1, CNDP2]
KEGG:00071	Fatty acid degradation	KEGG_11.01.2018	0.105214	1	0.011825	0.567598	[-1]	Group51	11.9048	5	[ACAT2, ACSL5, ADH5, ALDH3A2, ALDH9A1]
KEGG:00010	Glycolysis / Gluconeogenesis	KEGG_11.01.2018	0.01503	1	0.011825	0.567598	[-1]	Group51	13.8462	9	[ADH5, ADPGK, AKR1A1, ALDH1A3, ALDH3A2, ALDH3B1, ALDH9A1, PFKL, PFKP]
KEGG:00340	Histidine metabolism	KEGG_11.01.2018	3.52925e-05	0.00434098	0.011825	0.567598	[-1]	Group51	34.7826	8	[ALDH1A3, ALDH3A2, ALDH3B1, ALDH9A1, AOC1, ASPA, CNDP2, HNMT]
KEGG:05143	African trypanosomiasis	KEGG_11.01.2018	0.192091	1	0.0122572	0.576087	[-1]	Group49	11.1111	5	[ICAM1, LAMA4, LOC534578, MYD88, VCAM1]
KEGG:05144	Malaria	KEGG_11.01.2018	0.000192061	0.0226632	0.0122572	0.576087	[-1]	Group49	20	12	[ICAM1, LOC534578, LRP1, MYD88, TGFB2, THBS1, THBS2, THBS3, THBS4, TLR2, TLR4, VCAM1]
KEGG:04064	NF-kappa B signaling pathway	KEGG_11.01.2018	0.0532847	1	0.0122572	0.576087	[-1]	Group49	10.8911	11	[CCL21, CD14, CXCL12, ICAM1, IL1R1, LOC534578, MYD88, PLAU, TLR4, TNFAIP3, VCAM1]
KEGG:04668	TNF signaling pathway	KEGG_11.01.2018	0.304043	1	0.0122572	0.576087	[-1]	Group49	8.33333	9	[CSF1, CX3CL1, ICAM1, LOC534578, MAP2K1, MMP14, TNFAIP3, TNFRSF1B, VCAM1]
KEGG:04512	ECM-receptor interaction	KEGG_11.01.2018	4.03566e-10	5.20601e-08	0.0129477	0.595593	[-1]	Group50	27.381	23	[CD44, COL1A1, COL1A2, COL6A1, COL6A2, COL6A3, FN1, ITGA10, ITGA11, ITGB3, ITGB4, ITGB5, LAMA4, LAMB1, LAMB2, LOC530102, SPP1, THBS1, THBS2, THBS3, THBS4, TNC, TNXB]
KEGG:04510	Focal adhesion	KEGG_11.01.2018	3.72865e-06	0.00046981	0.0129477	0.595593	[-1]	Group50	14.7783	30	[COL1A1, COL1A2, COL6A1, COL6A2, COL6A3, FN1, FYN, IGF1, ITGA10, ITGA11, ITGB3, ITGB4, ITGB5, LAMA4, LAMB1, LAMB2, LOC530102, MAP2K1, PDGFC, PDGFRA, SPP1, SRC, THBS1, THBS2, THBS3, THBS4, TNC, TNXB, VAV2, VEGFD]
KEGG:05165	Human papillomavirus infection	KEGG_11.01.2018	0.0150496	1	0.0129477	0.595593	[-1]	Group50	9.1954	32	[COL1A1, COL1A2, COL6A1, COL6A2, COL6A3, FN1, FZD8, ITGA10, ITGA11, ITGB3, ITGB4, ITGB5, LAMA4, LAMB1, LAMB2, LLGL1, LOC530102, MAP2K1, NOTCH2, PARD6G, RBPJ, SPP1, TCF7L2, THBS1, THBS2, THBS3, THBS4, TNC, TNXB, TUBG2, WNT11, WNT5A]
KEGG:04151	PI3K-Akt signaling pathway	KEGG_11.01.2018	0.000155847	0.0185458	0.0129477	0.595593	[-1]	Group50	10.9091	42	[ANGPT4, CASP9, COL1A1, COL1A2, COL6A1, COL6A2, COL6A3, CSF1, CSF1R, FGF7, FGFR1, FLT3LG, FN1, IGF1, IGF2, ITGA10, ITGA11, ITGB3, ITGB4, ITGB5, KIT, LAMA4, LAMB1, LAMB2, LOC530102, LPAR1, MAP2K1, PDGFC, PDGFRA, PIK3CG, SGK3, SPP1, THBS1, THBS2, THBS3, THBS4, TLR2, TLR4, TNC, TNXB, VEGFD, YWHAQ]
KEGG:04360	Axon guidance	KEGG_11.01.2018	0.0145506	1	0.0145506	0.654776	[-1]	Group22	10.7955	19	[BOC, CFL1, CXCL12, CXCR4, FYN, NFATC2, NTN1, PARD6G, PLXNC1, SEMA3C, SEMA4C, SEMA4F, SEMA4G, SLIT3, SMO, SRC, SRGAP1, SRGAP3, WNT5A]
KEGG:04614	Renin-angiotensin system	KEGG_11.01.2018	0.0176641	1	0.0176641	0.777218	[-1]	Group27	19.2308	5	[AGTR1, ANPEP, ATP6AP2, CPA3, CTSA]
KEGG:05221	Acute myeloid leukemia	KEGG_11.01.2018	0.301437	1	0.935872	1	[-1]	Group61	8.82353	6	[CD14, CSF1R, DUSP6, KIT, MAP2K1, TCF7L2]
KEGG:04520	Adherens junction	KEGG_11.01.2018	0.307498	1	0.307498	1	[-1]	Group25	8.69565	6	[FGFR1, FYN, PTPRF, SRC, TCF7L2, TGFBR2]
KEGG:05146	Amoebiasis	KEGG_11.01.2018	0.0390409	1	0.0626288	1	[-1]	Group63	11.0092	12	[CD14, COL1A1, COL1A2, COL3A1, FN1, IL1R1, LAMA4, LAMB1, LAMB2, TGFB2, TLR2, TLR4]
KEGG:04612	Antigen processing and presentation	KEGG_11.01.2018	0.514219	1	0.0626288	1	[-1]	Group63	7.36842	7	[BLA-DQB, BOLA-DQB, CTSB, HSPA2, IFI30, LGMN, LOC100848815]
KEGG:04371	Apelin signaling pathway	KEGG_11.01.2018	1	1	0.29907	1	[-1]	Group62	5.6338	8	[ADCY3, ADCY7, AGTR1, MAP2K1, PIK3CG, PLAT, SERPINE1, SPP1]
KEGG:04210	Apoptosis	KEGG_11.01.2018	0.598888	1	0.598888	1	[-1]	Group17	6.84932	10	[CASP9, CTSB, CTSC, CTSF, CTSK, CTSO, CTSZ, LMNB1, MAP2K1, TUBA1A]
KEGG:00590	Arachidonic acid metabolism	KEGG_11.01.2018	0.118942	1	0.546635	1	[-1]	Group48	9.89011	9	[ALOX5, CBR3, GPX3, GPX7, GPX8, PLA2G4A, PTGDS, PTGIS, PTGS1]
KEGG:05412	Arrhythmogenic right ventricular cardiomyopathy (ARVC)	KEGG_11.01.2018	0.126999	1	0.0744437	1	[-1]	Group46	10.2941	7	[GJA1, ITGA10, ITGA11, ITGB3, ITGB4, ITGB5, TCF7L2]
KEGG:04140	Autophagy	KEGG_11.01.2018	0.582923	1	0.582923	1	[-1]	Group14	4.44444	6	[ATG4C, CTSB, DAPK1, MAP2K1, PRKCD, VMP1]
KEGG:04662	B cell receptor signaling pathway	KEGG_11.01.2018	0.811646	1	1	1	[-1]	Group56	6.32911	5	[CR2, FCGR2B, MAP2K1, NFATC2, VAV2]
KEGG:05100	Bacterial invasion of epithelial cells	KEGG_11.01.2018	0.0487171	1	0.0487171	1	[-1]	Group05	11.6883	9	[ARHGEF26, ARPC1B, ARPC5, CTTN, DNM1, FN1, SEPT2, SEPT6, SRC]
KEGG:05217	Basal cell carcinoma	KEGG_11.01.2018	0.106648	1	0.935872	1	[-1]	Group61	10.9375	7	[FZD8, GLI2, GLI3, SMO, TCF7L2, WNT11, WNT5A]
KEGG:04976	Bile secretion	KEGG_11.01.2018	1	1	1	1	[-1]	Group37	5.55556	5	[ABCG2, ADCY3, ADCY7, AQP1, SLC2A1]
KEGG:01040	Biosynthesis of unsaturated fatty acids	KEGG_11.01.2018	0.0239215	1	0.0239215	1	[-1]	Group06	17.8571	5	[FADS1, FADS2, HACD3, HACD4, HSD17B12]
KEGG:05219	Bladder cancer	KEGG_11.01.2018	0.197597	1	0.29907	1	[-1]	Group62	10.8696	5	[DAPK1, MAP2K1, MMP2, SRC, THBS1]
KEGG:05224	Breast cancer	KEGG_11.01.2018	0.86554	1	0.11751	1	[-1]	Group59	6.28931	10	[FGF7, FGFR1, FZD8, IGF1, KIT, MAP2K1, NOTCH2, TCF7L2, WNT11, WNT5A]
KEGG:05224	Breast cancer	KEGG_11.01.2018	0.86554	1	0.935872	1	[-1]	Group61	6.28931	10	[FGF7, FGFR1, FZD8, IGF1, KIT, MAP2K1, NOTCH2, TCF7L2, WNT11, WNT5A]
KEGG:04020	Calcium signaling pathway	KEGG_11.01.2018	0.645963	1	0.29907	1	[-1]	Group62	6.70103	13	[ADCY3, ADCY7, ADORA2B, AGTR1, ATP2A3, ERBB3, HRH1, ORAI3, P2RX4, PDE1A, PDGFRA, PLCD1, SLC25A6]
KEGG:04110	Cell cycle	KEGG_11.01.2018	0.255861	1	0.255861	1	[-1]	Group12	8.59375	11	[CDC25B, CDC7, MAD2L1, MCM3, MCM4, MCM6, ORC5, PKMYT1, TGFB2, WEE1, YWHAQ]
KEGG:04218	Cellular senescence	KEGG_11.01.2018	0.624785	1	0.162152	1	[-1]	Group54	4.65116	8	[IGFBP3, MAP2K1, NFATC2, RASSF5, SERPINE1, SLC25A6, TGFB2, TGFBR2]
KEGG:05230	Central carbon metabolism in cancer	KEGG_11.01.2018	0.102252	1	0.11751	1	[-1]	Group59	11.1111	7	[FGFR1, KIT, MAP2K1, PDGFRA, PFKL, PFKP, SLC2A1]
KEGG:04022	cGMP-PKG signaling pathway	KEGG_11.01.2018	0.62191	1	0.29907	1	[-1]	Group62	4.81928	8	[ADCY3, ADCY7, AGTR1, ATP2A3, MAP2K1, NFATC2, PIK3CG, SLC25A6]
KEGG:05142	Chagas disease (American trypanosomiasis)	KEGG_11.01.2018	0.240799	1	0.0343146	1	[-1]	Group52	8.47458	10	[C1QA, C1QB, C1QC, C3, MYD88, SERPINE1, TGFB2, TGFBR2, TLR2, TLR4]
KEGG:05142	Chagas disease (American trypanosomiasis)	KEGG_11.01.2018	0.240799	1	0.0626288	1	[-1]	Group63	8.47458	10	[C1QA, C1QB, C1QC, C3, MYD88, SERPINE1, TGFB2, TGFBR2, TLR2, TLR4]
KEGG:04062	Chemokine signaling pathway	KEGG_11.01.2018	0.0282436	1	0.0282436	1	[-1]	Group09	10.0529	19	[ADCY3, ADCY7, ARRB1, ARRB2, CCL16, CCL21, CCL24, CX3CL1, CXCL12, CXCL14, CXCR4, GRK6, LOC508666, MAP2K1, PREX1, PRKCD, SRC, TIAM1, VAV2]
KEGG:04979	Cholesterol metabolism	KEGG_11.01.2018	0.12218	1	0.12218	1	[-1]	Group38	12	6	[CYP27A1, LIPA, LRP1, OSBPL5, PLTP, TSPO]
KEGG:05231	Choline metabolism in cancer	KEGG_11.01.2018	0.399778	1	0.172188	1	[-1]	Group45	7.84314	8	[DGKA, MAP2K1, PDGFC, PDGFRA, PLA2G4A, PLPP3, RALGDS, SLC44A1]
KEGG:05231	Choline metabolism in cancer	KEGG_11.01.2018	0.399778	1	0.11751	1	[-1]	Group59	7.84314	8	[DGKA, MAP2K1, PDGFC, PDGFRA, PLA2G4A, PLPP3, RALGDS, SLC44A1]
KEGG:05231	Choline metabolism in cancer	KEGG_11.01.2018	0.399778	1	0.29907	1	[-1]	Group62	7.84314	8	[DGKA, MAP2K1, PDGFC, PDGFRA, PLA2G4A, PLPP3, RALGDS, SLC44A1]
KEGG:04725	Cholinergic synapse	KEGG_11.01.2018	0.68791	1	0.935872	1	[-1]	Group61	4.42478	5	[ADCY3, ADCY7, FYN, MAP2K1, PIK3CG]
KEGG:04725	Cholinergic synapse	KEGG_11.01.2018	0.68791	1	0.29907	1	[-1]	Group62	4.42478	5	[ADCY3, ADCY7, FYN, MAP2K1, PIK3CG]
KEGG:05210	Colorectal cancer	KEGG_11.01.2018	0.462181	1	0.162152	1	[-1]	Group54	7.89474	6	[CASP9, MAP2K1, RALGDS, TCF7L2, TGFB2, TGFBR2]
KEGG:05210	Colorectal cancer	KEGG_11.01.2018	0.462181	1	0.935872	1	[-1]	Group61	7.89474	6	[CASP9, MAP2K1, RALGDS, TCF7L2, TGFB2, TGFBR2]
KEGG:04060	Cytokine-cytokine receptor interaction	KEGG_11.01.2018	0.318208	1	0.318208	1	[-1]	Group08	7.40741	22	[ACKR3, CCL16, CCL21, CCL24, CSF1, CSF1R, CX3CL1, CXCL12, CXCL14, CXCR4, EDA, FLT3LG, IL13RA1, IL17RC, IL1R1, KIT, PDGFRA, TGFB2, TGFBR2, TNFRSF1B, TNFRSF21, VEGFD]
KEGG:05414	Dilated cardiomyopathy (DCM)	KEGG_11.01.2018	0.0679169	1	0.0744437	1	[-1]	Group46	11.1111	10	[ACTC1, ADCY3, ADCY7, IGF1, ITGA10, ITGA11, ITGB3, ITGB4, ITGB5, TGFB2]
KEGG:03030	DNA replication	KEGG_11.01.2018	0.0685049	1	0.0685049	1	[-1]	Group07	13.5135	5	[MCM3, MCM4, MCM6, POLA2, POLE4]
KEGG:04144	Endocytosis	KEGG_11.01.2018	0.0600439	1	0.0600439	1	[-1]	Group15	8.94942	23	[AMPH, ARAP1, ARFGAP3, ARPC1B, ARPC5, ARRB1, ARRB2, CHMP4A, CXCR4, DAB2, DNM1, FOLR2, GRK6, HSPA2, IQSEC2, PARD6G, PDGFRA, SH3GL1, SNX2, SRC, TGFBR2, VPS26A, WIPF1]
KEGG:05169	Epstein-Barr virus infection	KEGG_11.01.2018	0.555289	1	0.555289	1	[-1]	Group40	4.78469	10	[CD44, CR2, HSPA2, ICAM1, PTMA, RBPJ, SND1, TNFAIP3, VIM, YWHAQ]
KEGG:04915	Estrogen signaling pathway	KEGG_11.01.2018	0.669053	1	0.151974	1	[-1]	Group53	7	7	[ADCY3, ADCY7, HSPA2, MAP2K1, MMP2, PRKCD, SRC]
KEGG:04915	Estrogen signaling pathway	KEGG_11.01.2018	0.669053	1	0.0505043	1	[-1]	Group58	7	7	[ADCY3, ADCY7, HSPA2, MAP2K1, MMP2, PRKCD, SRC]
KEGG:04915	Estrogen signaling pathway	KEGG_11.01.2018	0.669053	1	0.29907	1	[-1]	Group62	7	7	[ADCY3, ADCY7, HSPA2, MAP2K1, MMP2, PRKCD, SRC]
KEGG:00565	Ether lipid metabolism	KEGG_11.01.2018	0.257426	1	0.307007	1	[-1]	Group47	9.25926	5	[CEPT1, LPCAT1, PLA2G4A, PLD3, PLPP3]
KEGG:04664	Fc epsilon RI signaling pathway	KEGG_11.01.2018	0.450769	1	1	1	[-1]	Group56	8.21918	6	[ALOX5, FCER1G, FYN, MAP2K1, PLA2G4A, VAV2]
KEGG:05418	Fluid shear stress and atherosclerosis	KEGG_11.01.2018	0.381963	1	0.259131	1	[-1]	Group42	7.53425	11	[CYBA, ICAM1, IL1R1, ITGB3, LOC534578, MAPK7, MMP2, PLAT, SRC, THBD, VCAM1]
KEGG:00052	Galactose metabolism	KEGG_11.01.2018	0.0357141	1	0.0357141	1	[-1]	Group00	16.129	5	[GALK1, GALT, GLB1, PFKL, PFKP]
KEGG:04540	Gap junction	KEGG_11.01.2018	0.0711758	1	0.180498	1	[-1]	Group55	10.8696	10	[ADCY3, ADCY7, GJA1, LPAR1, MAP2K1, MAPK7, PDGFC, PDGFRA, SRC, TUBA1A]
KEGG:04540	Gap junction	KEGG_11.01.2018	0.0711758	1	0.0505043	1	[-1]	Group58	10.8696	10	[ADCY3, ADCY7, GJA1, LPAR1, MAP2K1, MAPK7, PDGFC, PDGFRA, SRC, TUBA1A]
KEGG:04540	Gap junction	KEGG_11.01.2018	0.0711758	1	0.29907	1	[-1]	Group62	10.8696	10	[ADCY3, ADCY7, GJA1, LPAR1, MAP2K1, MAPK7, PDGFC, PDGFRA, SRC, TUBA1A]
KEGG:05226	Gastric cancer	KEGG_11.01.2018	0.737416	1	0.162152	1	[-1]	Group54	4.93827	8	[FGF7, FZD8, MAP2K1, TCF7L2, TGFB2, TGFBR2, WNT11, WNT5A]
KEGG:05226	Gastric cancer	KEGG_11.01.2018	0.737416	1	0.935872	1	[-1]	Group61	4.93827	8	[FGF7, FZD8, MAP2K1, TCF7L2, TGFB2, TGFBR2, WNT11, WNT5A]
KEGG:00480	Glutathione metabolism	KEGG_11.01.2018	0.386725	1	0.546635	1	[-1]	Group48	8.92857	5	[ANPEP, GPX3, GPX7, GPX8, TXNDC12]
KEGG:00561	Glycerolipid metabolism	KEGG_11.01.2018	0.126999	1	0.307007	1	[-1]	Group47	10.2941	7	[AKR1A1, ALDH3A2, ALDH9A1, DGKA, MBOAT1, PLPP3, PLPP5]
KEGG:00564	Glycerophospholipid metabolism	KEGG_11.01.2018	0.298051	1	0.307007	1	[-1]	Group47	8.49057	9	[CEPT1, DGKA, LPCAT1, MBOAT1, MBOAT7, PLA2G4A, PLD3, PLPP3, PLPP5]
KEGG:00260	Glycine, serine and threonine metabolism	KEGG_11.01.2018	0.187105	1	0.187105	1	[-1]	Group21	11.3636	5	[CBS, PHGDH, PSAT1, PSPH, SHMT1]
KEGG:04912	GnRH signaling pathway	KEGG_11.01.2018	0.126788	1	0.151974	1	[-1]	Group53	9.67742	9	[ADCY3, ADCY7, MAP2K1, MAPK7, MMP14, MMP2, PLA2G4A, PRKCD, SRC]
KEGG:04912	GnRH signaling pathway	KEGG_11.01.2018	0.126788	1	0.695787	1	[-1]	Group57	9.67742	9	[ADCY3, ADCY7, MAP2K1, MAPK7, MMP14, MMP2, PLA2G4A, PRKCD, SRC]
KEGG:04912	GnRH signaling pathway	KEGG_11.01.2018	0.126788	1	0.0505043	1	[-1]	Group58	9.67742	9	[ADCY3, ADCY7, MAP2K1, MAPK7, MMP14, MMP2, PLA2G4A, PRKCD, SRC]
KEGG:04912	GnRH signaling pathway	KEGG_11.01.2018	0.126788	1	0.29907	1	[-1]	Group62	9.67742	9	[ADCY3, ADCY7, MAP2K1, MAPK7, MMP14, MMP2, PLA2G4A, PRKCD, SRC]
KEGG:05161	Hepatitis B	KEGG_11.01.2018	1	1	0.0343146	1	[-1]	Group52	5.76923	9	[CASP9, MAP2K1, MYD88, NFATC2, SRC, TGFB2, TLR2, TLR4, YWHAQ]
KEGG:05161	Hepatitis B	KEGG_11.01.2018	1	1	0.162152	1	[-1]	Group54	5.76923	9	[CASP9, MAP2K1, MYD88, NFATC2, SRC, TGFB2, TLR2, TLR4, YWHAQ]
KEGG:05161	Hepatitis B	KEGG_11.01.2018	1	1	0.695787	1	[-1]	Group57	5.76923	9	[CASP9, MAP2K1, MYD88, NFATC2, SRC, TGFB2, TLR2, TLR4, YWHAQ]
KEGG:05161	Hepatitis B	KEGG_11.01.2018	1	1	0.0626288	1	[-1]	Group63	5.76923	9	[CASP9, MAP2K1, MYD88, NFATC2, SRC, TGFB2, TLR2, TLR4, YWHAQ]
KEGG:05225	Hepatocellular carcinoma	KEGG_11.01.2018	0.520433	1	0.162152	1	[-1]	Group54	4.57143	8	[FZD8, IGF2, MAP2K1, TCF7L2, TGFB2, TGFBR2, WNT11, WNT5A]
KEGG:05225	Hepatocellular carcinoma	KEGG_11.01.2018	0.520433	1	0.935872	1	[-1]	Group61	4.57143	8	[FZD8, IGF2, MAP2K1, TCF7L2, TGFB2, TGFBR2, WNT11, WNT5A]
KEGG:04066	HIF-1 signaling pathway	KEGG_11.01.2018	0.389546	1	0.389546	1	[-1]	Group11	8.08081	8	[ANGPT4, IGF1, MAP2K1, SERPINE1, SLC2A1, TIMP1, TLR4, VHL]
KEGG:04390	Hippo signaling pathway	KEGG_11.01.2018	0.12003	1	0.935872	1	[-1]	Group61	9.09091	14	[FRMD6, FZD8, GLI2, ID2, LLGL1, PARD6G, SERPINE1, TCF7L2, TGFB2, TGFBR2, WNT11, WNT5A, YAP1, YWHAQ]
KEGG:05166	HTLV-I infection	KEGG_11.01.2018	0.31036	1	0.0626288	1	[-1]	Group63	7.36842	21	[ADCY3, ADCY7, BLA-DQB, BOLA-DQB, FZD8, ICAM1, IL1R1, LOC100848815, LOC534578, MAD2L1, NFATC2, PDGFRA, POLE4, SLC25A6, SLC2A1, TGFB2, TGFBR2, TSPO, VCAM1, WNT11, WNT5A]
KEGG:05410	Hypertrophic cardiomyopathy (HCM)	KEGG_11.01.2018	0.152424	1	0.0744437	1	[-1]	Group46	9.87654	8	[ACTC1, IGF1, ITGA10, ITGA11, ITGB3, ITGB4, ITGB5, TGFB2]
KEGG:05321	Inflammatory bowel disease (IBD)	KEGG_11.01.2018	0.208248	1	0.0626288	1	[-1]	Group63	9.58904	7	[BLA-DQB, BOLA-DQB, LOC100848815, TGFB2, TLR2, TLR4, TLR5]
KEGG:04750	Inflammatory mediator regulation of TRP channels	KEGG_11.01.2018	0.21355	1	0.29907	1	[-1]	Group62	8.73786	9	[ADCY3, ADCY7, HRH1, IGF1, IL1R1, PLA2G4A, PRKCD, SRC, TRPV2]
KEGG:05164	Influenza A	KEGG_11.01.2018	1	1	0.0626288	1	[-1]	Group63	5.72917	11	[BLA-DQB, BOLA-DQB, CASP9, HSPA2, ICAM1, IL33, LOC100848815, MAP2K1, MYD88, SLC25A6, TLR4]
KEGG:04931	Insulin resistance	KEGG_11.01.2018	0.687032	1	0.687032	1	[-1]	Group33	4.46429	5	[GFPT2, PRKCD, PTPRF, RPS6KA1, SLC2A1]
KEGG:04672	Intestinal immune network for IgA production	KEGG_11.01.2018	0.280678	1	0.0626288	1	[-1]	Group63	9.375	6	[BLA-DQB, BOLA-DQB, CD86, CXCL12, CXCR4, LOC100848815]
KEGG:05167	Kaposi's sarcoma-associated herpesvirus infection	KEGG_11.01.2018	0.309516	1	0.695787	1	[-1]	Group57	4.14747	9	[C3, CASP9, CD86, ICAM1, MAP2K1, NFATC2, PIK3CG, PREX1, SRC]
KEGG:05167	Kaposi's sarcoma-associated herpesvirus infection	KEGG_11.01.2018	0.309516	1	0.29907	1	[-1]	Group62	4.14747	9	[C3, CASP9, CD86, ICAM1, MAP2K1, NFATC2, PIK3CG, PREX1, SRC]
KEGG:05167	Kaposi's sarcoma-associated herpesvirus infection	KEGG_11.01.2018	0.309516	1	0.0626288	1	[-1]	Group63	4.14747	9	[C3, CASP9, CD86, ICAM1, MAP2K1, NFATC2, PIK3CG, PREX1, SRC]
KEGG:05134	Legionellosis	KEGG_11.01.2018	0.00724873	0.775614	0.0343146	1	[-1]	Group52	15.5172	9	[C3, CASP9, CD14, EEF1A1, HSPA2, MYD88, TLR2, TLR4, TLR5]
KEGG:05134	Legionellosis	KEGG_11.01.2018	0.00724873	0.775614	0.0626288	1	[-1]	Group63	15.5172	9	[C3, CASP9, CD14, EEF1A1, HSPA2, MYD88, TLR2, TLR4, TLR5]
KEGG:05140	Leishmaniasis	KEGG_11.01.2018	0.0947678	1	0.0343146	1	[-1]	Group52	10.9756	9	[BLA-DQB, BOLA-DQB, C3, CYBA, LOC100848815, MYD88, TGFB2, TLR2, TLR4]
KEGG:05140	Leishmaniasis	KEGG_11.01.2018	0.0947678	1	0.0626288	1	[-1]	Group63	10.9756	9	[BLA-DQB, BOLA-DQB, C3, CYBA, LOC100848815, MYD88, TGFB2, TLR2, TLR4]
KEGG:04670	Leukocyte transendothelial migration	KEGG_11.01.2018	0.0437065	1	0.259131	1	[-1]	Group42	10.7143	12	[CD99, CLDN1, CXCL12, CXCR4, CYBA, ICAM1, LOC534578, MMP2, RASSF5, THY1, VAV2, VCAM1]
KEGG:04010	MAPK signaling pathway	KEGG_11.01.2018	0.0170953	1	0.180498	1	[-1]	Group55	9.45946	28	[ANGPT4, ARRB1, ARRB2, CD14, CDC25B, CSF1, CSF1R, DUSP6, FGF7, FGFR1, FLT3LG, HSPA2, IGF1, IGF2, IL1R1, KIT, MAP2K1, MAP3K12, MAPK7, MYD88, PDGFC, PDGFRA, PLA2G4A, RASGRP4, RPS6KA1, TGFB2, TGFBR2, VEGFD]
KEGG:05162	Measles	KEGG_11.01.2018	1	1	0.0626288	1	[-1]	Group63	5.84416	9	[CD209, DOK1, FCGR2B, FYN, HSPA2, MYD88, TLR2, TLR4, TNFAIP3]
KEGG:04916	Melanogenesis	KEGG_11.01.2018	0.403683	1	0.935872	1	[-1]	Group61	7.76699	8	[ADCY3, ADCY7, FZD8, KIT, MAP2K1, TCF7L2, WNT11, WNT5A]
KEGG:04916	Melanogenesis	KEGG_11.01.2018	0.403683	1	0.29907	1	[-1]	Group62	7.76699	8	[ADCY3, ADCY7, FZD8, KIT, MAP2K1, TCF7L2, WNT11, WNT5A]
KEGG:05218	Melanoma	KEGG_11.01.2018	0.476246	1	0.172188	1	[-1]	Group45	7.59494	6	[FGF7, FGFR1, IGF1, MAP2K1, PDGFC, PDGFRA]
KEGG:05218	Melanoma	KEGG_11.01.2018	0.476246	1	0.180498	1	[-1]	Group55	7.59494	6	[FGF7, FGFR1, IGF1, MAP2K1, PDGFC, PDGFRA]
KEGG:05218	Melanoma	KEGG_11.01.2018	0.476246	1	0.11751	1	[-1]	Group59	7.59494	6	[FGF7, FGFR1, IGF1, MAP2K1, PDGFC, PDGFRA]
KEGG:05218	Melanoma	KEGG_11.01.2018	0.476246	1	0.935872	1	[-1]	Group61	7.59494	6	[FGF7, FGFR1, IGF1, MAP2K1, PDGFC, PDGFRA]
KEGG:05206	MicroRNAs in cancer	KEGG_11.01.2018	0.515152	1	0.515152	1	[-1]	Group03	6.98529	19	[CD44, CDC25B, ERBB3, ITGB3, MAP2K1, MAPK7, MARCKS, MMP16, NOTCH2, PDCD4, PDGFRA, PLAU, RECK, TGFB2, THBS1, TNC, TNXB, VIM, ZFPM2]
KEGG:05032	Morphine addiction	KEGG_11.01.2018	0.826155	1	0.151974	1	[-1]	Group53	6.38298	6	[ADCY3, ADCY7, ARRB1, ARRB2, GRK6, PDE1A]
KEGG:04150	mTOR signaling pathway	KEGG_11.01.2018	0.863521	1	0.935872	1	[-1]	Group61	5.19481	8	[ATP6V1H, CAB39L, FZD8, IGF1, MAP2K1, RPS6KA1, WNT11, WNT5A]
KEGG:04650	Natural killer cell mediated cytotoxicity	KEGG_11.01.2018	0.384519	1	1	1	[-1]	Group56	4.05405	6	[FCER1G, FYN, ICAM1, MAP2K1, NFATC2, VAV2]
KEGG:04722	Neurotrophin signaling pathway	KEGG_11.01.2018	0.705458	1	0.705458	1	[-1]	Group31	4.83871	6	[BEX3, MAGED1, MAP2K1, MAPK7, PRKCD, RPS6KA1]
KEGG:00510	N-Glycan biosynthesis	KEGG_11.01.2018	0.000144946	0.0173935	0.0241098	1	[-1]	Group43	22	11	[ALG11, ALG8, FUT8, GANAB, MAN1A1, MAN1C1, MAN2A1, RPN2, ST6GAL1, STT3A, TUSC3]
KEGG:04621	NOD-like receptor signaling pathway	KEGG_11.01.2018	0.527274	1	0.527274	1	[-1]	Group28	7.10383	13	[ANTXR2, CASP4, CTSB, CYBA, MYD88, NOD1, PRKCD, PSTPIP1, TLR4, TMEM173, TNFAIP3, TRIP6, TRPV2]
KEGG:04330	Notch signaling pathway	KEGG_11.01.2018	0.216991	1	0.216991	1	[-1]	Group18	10.2041	5	[DTX4, NCSTN, NOTCH2, NUMBL, RBPJ]
KEGG:04114	Oocyte meiosis	KEGG_11.01.2018	0.439128	1	0.29907	1	[-1]	Group62	7.5	9	[ADCY3, ADCY7, CPEB1, IGF1, MAD2L1, MAP2K1, PKMYT1, RPS6KA1, YWHAQ]
KEGG:04380	Osteoclast differentiation	KEGG_11.01.2018	0.109771	1	0.109771	1	[-1]	Group23	9.15493	13	[ACP5, CSF1, CSF1R, CTSK, CYBA, FCGR2B, FYN, IL1R1, ITGB3, MAP2K1, NFATC2, TGFB2, TGFBR2]
KEGG:04913	Ovarian steroidogenesis	KEGG_11.01.2018	0.408345	1	0.29907	1	[-1]	Group62	8.33333	5	[ADCY3, ADCY7, ALOX5, IGF1, PLA2G4A]
KEGG:04921	Oxytocin signaling pathway	KEGG_11.01.2018	1	1	0.695787	1	[-1]	Group57	5.84416	9	[ADCY3, ADCY7, CAMK1D, MAP2K1, MAPK7, NFATC2, PIK3CG, PLA2G4A, SRC]
KEGG:04921	Oxytocin signaling pathway	KEGG_11.01.2018	1	1	0.0505043	1	[-1]	Group58	5.84416	9	[ADCY3, ADCY7, CAMK1D, MAP2K1, MAPK7, NFATC2, PIK3CG, PLA2G4A, SRC]
KEGG:04921	Oxytocin signaling pathway	KEGG_11.01.2018	1	1	0.29907	1	[-1]	Group62	5.84416	9	[ADCY3, ADCY7, CAMK1D, MAP2K1, MAPK7, NFATC2, PIK3CG, PLA2G4A, SRC]
KEGG:04115	p53 signaling pathway	KEGG_11.01.2018	0.450769	1	0.450769	1	[-1]	Group13	8.21918	6	[CASP9, IGF1, IGFBP3, SERPINE1, SESN3, THBS1]
KEGG:05212	Pancreatic cancer	KEGG_11.01.2018	0.806258	1	0.162152	1	[-1]	Group54	6.57895	5	[CASP9, MAP2K1, RALGDS, TGFB2, TGFBR2]
KEGG:05212	Pancreatic cancer	KEGG_11.01.2018	0.806258	1	0.935872	1	[-1]	Group61	6.57895	5	[CASP9, MAP2K1, RALGDS, TGFB2, TGFBR2]
KEGG:05212	Pancreatic cancer	KEGG_11.01.2018	0.806258	1	0.0626288	1	[-1]	Group63	6.57895	5	[CASP9, MAP2K1, RALGDS, TGFB2, TGFBR2]
KEGG:05200	Pathways in cancer	KEGG_11.01.2018	0.266172	1	0.180498	1	[-1]	Group55	7.07804	39	[ADCY3, ADCY7, AGTR1, CASP9, CSF1R, CXCL12, CXCR4, DAPK1, FGF7, FGFR1, FLT3LG, FN1, FZD8, GLI2, GLI3, IGF1, IGF2, IL13RA1, KIT, LAMA4, LAMB1, LAMB2, LPAR1, MAP2K1, MMP2, NOTCH2, PDGFRA, RALGDS, RASGRP4, RASSF5, SLC2A1, SMO, TCF7L2, TGFB2, TGFBR2, VEGFD, VHL, WNT11, WNT5A]
KEGG:05133	Pertussis	KEGG_11.01.2018	0.000193958	0.0226931	0.0343146	1	[-1]	Group52	17.9487	14	[C1QA, C1QB, C1QC, C1R, C1S, C2, C3, C4A, CD14, CFL1, MYD88, NOD1, SERPING1, TLR4]
KEGG:04145	Phagosome	KEGG_11.01.2018	0.000361672	0.0412306	0.0626288	1	[-1]	Group63	13.1868	24	[ATP6V1H, BLA-DQB, BOLA-DQB, C1R, C3, CD14, CD209, COLEC12, CYBA, FCGR2B, ITGB3, ITGB5, LOC100848815, MRC1, MRC2, MSR1, PLA2R1, THBS1, THBS2, THBS3, THBS4, TLR2, TLR4, TUBA1A]
KEGG:04072	Phospholipase D signaling pathway	KEGG_11.01.2018	0.0371316	1	0.172188	1	[-1]	Group45	10.3896	16	[ADCY3, ADCY7, AGTR1, DGKA, DNM1, FCER1G, FYN, KIT, LPAR1, MAP2K1, PDGFC, PDGFRA, PIK3CG, PLA2G4A, PLPP3, RALGDS]
KEGG:04072	Phospholipase D signaling pathway	KEGG_11.01.2018	0.0371316	1	0.0505043	1	[-1]	Group58	10.3896	16	[ADCY3, ADCY7, AGTR1, DGKA, DNM1, FCER1G, FYN, KIT, LPAR1, MAP2K1, PDGFC, PDGFRA, PIK3CG, PLA2G4A, PLPP3, RALGDS]
KEGG:04072	Phospholipase D signaling pathway	KEGG_11.01.2018	0.0371316	1	0.29907	1	[-1]	Group62	10.3896	16	[ADCY3, ADCY7, AGTR1, DGKA, DNM1, FCER1G, FYN, KIT, LPAR1, MAP2K1, PDGFC, PDGFRA, PIK3CG, PLA2G4A, PLPP3, RALGDS]
KEGG:04611	Platelet activation	KEGG_11.01.2018	0.0325368	1	0.151974	1	[-1]	Group53	10.8333	13	[ADCY3, ADCY7, APBB1IP, COL1A1, COL1A2, COL3A1, FCER1G, FYN, ITGB3, PIK3CG, PLA2G4A, PTGS1, SRC]
KEGG:04611	Platelet activation	KEGG_11.01.2018	0.0325368	1	0.29907	1	[-1]	Group62	10.8333	13	[ADCY3, ADCY7, APBB1IP, COL1A1, COL1A2, COL3A1, FCER1G, FYN, ITGB3, PIK3CG, PLA2G4A, PTGS1, SRC]
KEGG:04914	Progesterone-mediated oocyte maturation	KEGG_11.01.2018	0.126788	1	0.29907	1	[-1]	Group62	9.67742	9	[ADCY3, ADCY7, CDC25B, CPEB1, IGF1, MAD2L1, MAP2K1, PKMYT1, RPS6KA1]
KEGG:05215	Prostate cancer	KEGG_11.01.2018	0.0799258	1	0.11751	1	[-1]	Group59	10.4167	10	[CASP9, ETV5, FGFR1, IGF1, MAP2K1, PDGFC, PDGFRA, PLAT, PLAU, TCF7L2]
KEGG:04141	Protein processing in endoplasmic reticulum	KEGG_11.01.2018	0.0990334	1	0.0241098	1	[-1]	Group43	9.03614	15	[CKAP4, EDEM2, GANAB, HSPA2, MAN1A1, MAN1C1, MBTPS1, OS9, PDIA4, PRKCSH, RPN2, RRBP1, STT3A, TUSC3, TXNDC5]
KEGG:00230	Purine metabolism	KEGG_11.01.2018	0.632152	1	0.632152	1	[-1]	Group16	6.74157	12	[ADCY3, ADCY7, AK5, AMPD2, ENTPD2, GDA, NT5E, PAPSS1, PAPSS2, PDE1A, POLA2, POLE4]
KEGG:04015	Rap1 signaling pathway	KEGG_11.01.2018	0.00826047	0.87561	0.180498	1	[-1]	Group55	10.5991	23	[ADCY3, ADCY7, ADORA2B, ANGPT4, APBB1IP, CSF1, CSF1R, FGF7, FGFR1, IGF1, ITGB3, KIT, LPAR1, MAP2K1, PARD6G, PDGFC, PDGFRA, RALGDS, RASSF5, SRC, THBS1, TIAM1, VEGFD]
KEGG:04015	Rap1 signaling pathway	KEGG_11.01.2018	0.00826047	0.87561	0.0505043	1	[-1]	Group58	10.5991	23	[ADCY3, ADCY7, ADORA2B, ANGPT4, APBB1IP, CSF1, CSF1R, FGF7, FGFR1, IGF1, ITGB3, KIT, LPAR1, MAP2K1, PARD6G, PDGFC, PDGFRA, RALGDS, RASSF5, SRC, THBS1, TIAM1, VEGFD]
KEGG:04015	Rap1 signaling pathway	KEGG_11.01.2018	0.00826047	0.87561	0.11751	1	[-1]	Group59	10.5991	23	[ADCY3, ADCY7, ADORA2B, ANGPT4, APBB1IP, CSF1, CSF1R, FGF7, FGFR1, IGF1, ITGB3, KIT, LPAR1, MAP2K1, PARD6G, PDGFC, PDGFRA, RALGDS, RASSF5, SRC, THBS1, TIAM1, VEGFD]
KEGG:04014	Ras signaling pathway	KEGG_11.01.2018	0.420693	1	0.180498	1	[-1]	Group55	7.11462	18	[ANGPT4, CSF1, CSF1R, FGF7, FGFR1, FLT3LG, IGF1, IGF2, KIT, MAP2K1, PDGFC, PDGFRA, PLA2G4A, RALGDS, RASGRP4, RASSF5, TIAM1, VEGFD]
KEGG:04014	Ras signaling pathway	KEGG_11.01.2018	0.420693	1	0.11751	1	[-1]	Group59	7.11462	18	[ANGPT4, CSF1, CSF1R, FGF7, FGFR1, FLT3LG, IGF1, IGF2, KIT, MAP2K1, PDGFC, PDGFRA, PLA2G4A, RALGDS, RASGRP4, RASSF5, TIAM1, VEGFD]
KEGG:04926	Relaxin signaling pathway	KEGG_11.01.2018	0.0959223	1	0.151974	1	[-1]	Group53	9.62963	13	[ADCY3, ADCY7, ARRB1, ARRB2, COL1A1, COL1A2, COL3A1, MAP2K1, MMP2, RXFP2, SRC, TGFBR2, VEGFD]
KEGG:04926	Relaxin signaling pathway	KEGG_11.01.2018	0.0959223	1	0.29907	1	[-1]	Group62	9.62963	13	[ADCY3, ADCY7, ARRB1, ARRB2, COL1A1, COL1A2, COL3A1, MAP2K1, MMP2, RXFP2, SRC, TGFBR2, VEGFD]
KEGG:05323	Rheumatoid arthritis	KEGG_11.01.2018	0.0228689	1	0.0626288	1	[-1]	Group63	11.8182	13	[ACP5, ATP6V1H, BLA-DQB, BOLA-DQB, CD86, CSF1, CTSK, CXCL12, ICAM1, LOC100848815, TGFB2, TLR2, TLR4]
KEGG:05132	Salmonella infection	KEGG_11.01.2018	0.649556	1	0.0626288	1	[-1]	Group63	6.89655	6	[ARPC1B, ARPC5, CD14, MYD88, TLR4, TLR5]
KEGG:04726	Serotonergic synapse	KEGG_11.01.2018	0.845905	1	1	1	[-1]	Group56	5	6	[ALOX5, APP, CYP2D14, MAP2K1, PLA2G4A, PTGS1]
KEGG:04550	Signaling pathways regulating pluripotency of stem cells	KEGG_11.01.2018	0.718524	1	0.935872	1	[-1]	Group61	6.52174	9	[FGFR1, FZD8, ID2, IGF1, MAP2K1, MYF5, SMAD9, WNT11, WNT5A]
KEGG:05222	Small cell lung cancer	KEGG_11.01.2018	1	1	0.0626288	1	[-1]	Group63	5.26316	5	[CASP9, FN1, LAMA4, LAMB1, LAMB2]
KEGG:00600	Sphingolipid metabolism	KEGG_11.01.2018	0.000119414	0.0145686	1	1	[-1]	Group56	22.449	11	[ARSA, ASAH1, B4GALT6, CERK, GBA, GLB1, PLPP3, SGMS2, SGPP1, SMPD1, SPTLC1]
KEGG:04071	Sphingolipid signaling pathway	KEGG_11.01.2018	0.700289	1	1	1	[-1]	Group56	6.61157	8	[ASAH1, FCER1G, FYN, MAP2K1, SGMS2, SGPP1, SMPD1, SPTLC1]
KEGG:05322	Systemic lupus erythematosus	KEGG_11.01.2018	0.879265	1	0.0626288	1	[-1]	Group63	6.12245	12	[BLA-DQB, BOLA-DQB, C1QA, C1QB, C1QC, C1R, C1S, C2, C3, C4A, CD86, LOC100848815]
KEGG:04350	TGF-beta signaling pathway	KEGG_11.01.2018	0.0965063	1	0.0965063	1	[-1]	Group20	10.8434	9	[DCN, FST, ID2, LTBP1, SMAD9, TGFB2, TGFBR2, TGIF1, THBS1]
KEGG:04658	Th1 and Th2 cell differentiation	KEGG_11.01.2018	1	1	0.0626288	1	[-1]	Group63	5.82524	6	[BLA-DQB, BOLA-DQB, LOC100848815, NFATC2, NOTCH2, RBPJ]
KEGG:04659	Th17 cell differentiation	KEGG_11.01.2018	0.845278	1	0.0626288	1	[-1]	Group63	5.12821	6	[BLA-DQB, BOLA-DQB, IL1R1, LOC100848815, NFATC2, TGFBR2]
KEGG:04919	Thyroid hormone signaling pathway	KEGG_11.01.2018	0.69014	1	0.695787	1	[-1]	Group57	6.95652	8	[CASP9, ITGB3, MAP2K1, MED16, NOTCH2, PLCD1, SLC2A1, SRC]
KEGG:04918	Thyroid hormone synthesis	KEGG_11.01.2018	0.447627	1	0.546635	1	[-1]	Group48	8.33333	6	[ADCY3, ADCY7, GPX3, GPX7, GPX8, PDIA4]
KEGG:04530	Tight junction	KEGG_11.01.2018	0.637892	1	0.637892	1	[-1]	Group26	4.91803	9	[AMOTL2, CLDN1, CTTN, LLGL1, MYH3, PARD6G, SRC, TIAM1, TUBA1A]
KEGG:04620	Toll-like receptor signaling pathway	KEGG_11.01.2018	0.228522	1	0.0626288	1	[-1]	Group63	8.77193	10	[CD14, CD86, CTSK, IRF5, MAP2K1, MYD88, SPP1, TLR2, TLR4, TLR5]
KEGG:05145	Toxoplasmosis	KEGG_11.01.2018	0.0169367	1	0.0626288	1	[-1]	Group63	11.7647	14	[ALOX5, BLA-DQB, BOLA-DQB, CASP9, HSPA2, LAMA4, LAMB1, LAMB2, LOC100848815, MYD88, PIK3CG, TGFB2, TLR2, TLR4]
KEGG:05202	Transcriptional misregulation in cancer	KEGG_11.01.2018	0.0644962	1	0.0644962	1	[-1]	Group01	9.27835	18	[CD14, CD86, CDK14, CSF1R, DUSP6, ETV1, ETV4, ETV5, FUT8, HPGD, ID2, IGF1, IGFBP3, PBX3, PLAT, PLAU, SUPT3H, TGFBR2]
KEGG:05152	Tuberculosis	KEGG_11.01.2018	0.137584	1	0.0626288	1	[-1]	Group63	8.61244	18	[ATP6V1H, BLA-DQB, BOLA-DQB, C3, CASP9, CD14, CD209, FCER1G, FCGR2B, LOC100848815, MRC1, MRC2, MYD88, PLA2R1, SRC, TGFB2, TLR2, TLR4]
KEGG:04940	Type I diabetes mellitus	KEGG_11.01.2018	0.607903	1	0.0626288	1	[-1]	Group63	7.24638	5	[BLA-DQB, BOLA-DQB, CD86, CPE, LOC100848815]
KEGG:04270	Vascular smooth muscle contraction	KEGG_11.01.2018	1	1	0.29907	1	[-1]	Group62	5.46875	7	[ADCY3, ADCY7, ADORA2B, AGTR1, MAP2K1, PLA2G4A, PRKCD]
KEGG:04370	VEGF signaling pathway	KEGG_11.01.2018	0.408345	1	0.695787	1	[-1]	Group57	8.33333	5	[CASP9, MAP2K1, NFATC2, PLA2G4A, SRC]
KEGG:04370	VEGF signaling pathway	KEGG_11.01.2018	0.408345	1	0.29907	1	[-1]	Group62	8.33333	5	[CASP9, MAP2K1, NFATC2, PLA2G4A, SRC]
KEGG:04370	VEGF signaling pathway	KEGG_11.01.2018	0.408345	1	0.0626288	1	[-1]	Group63	8.33333	5	[CASP9, MAP2K1, NFATC2, PLA2G4A, SRC]
KEGG:05416	Viral myocarditis	KEGG_11.01.2018	0.169888	1	0.0626288	1	[-1]	Group63	9.41177	8	[BLA-DQB, BOLA-DQB, CASP9, CD55, CD86, FYN, ICAM1, LOC100848815]
KEGG:04310	Wnt signaling pathway	KEGG_11.01.2018	1	1	0.935872	1	[-1]	Group61	6.04027	9	[DKK2, FZD8, NFATC2, SERPINF1, SFRP1, SFRP4, TCF7L2, WNT11, WNT5A]

## Sheet: M9
GOID	GOTerm	Ontology Source	Term PValue	Term PValue Corrected with Bonferroni step down	Group PValue	Group PValue Corrected with Bonferroni step down	GOLevels	GOGroups	% Associated Genes	Nr. Genes	Associated Genes Found
KEGG:04350	TGF-beta signaling pathway	KEGG_11.01.2018	0.000400595	0.000400595	0.000400595	0.000400595	[-1]	Group0	4.81928	4	[ID1, ID3, MYC, TGFB3]
KEGG:04380	Osteoclast differentiation	KEGG_11.01.2018	2.59822e-05	0.000181876	4.51442e-06	9.02883e-06	[-1]	Group1	4.22535	6	[FOS, FOSB, FOSL2, JUN, JUNB, JUND]
KEGG:04657	IL-17 signaling pathway	KEGG_11.01.2018	4.61259e-05	0.000276756	4.51442e-06	9.02883e-06	[-1]	Group1	5.26316	5	[FOS, FOSB, JUN, JUND, PTGS2]
KEGG:04668	TNF signaling pathway	KEGG_11.01.2018	8.52732e-05	0.000426366	4.51442e-06	9.02883e-06	[-1]	Group1	4.62963	5	[CREB5, FOS, JUN, JUNB, PTGS2]
KEGG:05031	Amphetamine addiction	KEGG_11.01.2018	0.00018578	0.000743121	4.51442e-06	9.02883e-06	[-1]	Group1	5.88235	4	[CREB5, FOS, FOSB, JUN]
KEGG:05140	Leishmaniasis	KEGG_11.01.2018	0.000382445	0.000764889	4.51442e-06	9.02883e-06	[-1]	Group1	4.87805	4	[FOS, JUN, PTGS2, TGFB3]
KEGG:05210	Colorectal cancer	KEGG_11.01.2018	0.000285673	0.000857019	4.51442e-06	9.02883e-06	[-1]	Group1	5.26316	4	[FOS, JUN, MYC, TGFB3]

## Sheet: M17
GOID	GOTerm	Ontology Source	Term PValue	Term PValue Corrected with Bonferroni step down	Group PValue	Group PValue Corrected with Bonferroni step down	GOLevels	GOGroups	% Associated Genes	Nr. Genes	Associated Genes Found
KEGG:00310	Lysine degradation	KEGG_11.01.2018	6.20253e-06	0.00066367	6.20253e-06	0.000241899	[-1]	Group00	18.4615	12	[ASH1L, KMT2A, KMT2B, KMT2C, KMT2D, KMT2E, KMT5B, LOC540197, NSD3, PRDM2, SETD1B, SETD2]
KEGG:04120	Ubiquitin mediated proteolysis	KEGG_11.01.2018	3.42032e-05	0.00359134	3.42032e-05	0.00129972	[-1]	Group02	11.9718	17	[BIRC6, CBL, CDC27, HERC1, HERC2, HERC4, HUWE1, ITCH, PIAS1, PIAS2, TRIP12, UBA2, UBE2H, UBE2W, UBE4A, UBR5, XIAP]
KEGG:04919	Thyroid hormone signaling pathway	KEGG_11.01.2018	3.61802e-05	0.00376274	3.61802e-05	0.00133867	[-1]	Group17	13.0435	15	[CREBBP, GSK3B, ITGAV, KRAS, MED1, MED13, MED13L, MTOR, NCOA1, NCOA2, NCOA3, NCOR1, PIK3CA, PLCB1, SIN3A]
KEGG:04012	ErbB signaling pathway	KEGG_11.01.2018	0.000574429	0.0574429	6.64815e-05	0.00239334	[-1]	Group38	12.5	11	[ABL2, BRAF, CBL, GSK3B, KRAS, MTOR, NCK1, PAK2, PIK3CA, PTK2, RPS6KB1]
KEGG:04015	Rap1 signaling pathway	KEGG_11.01.2018	0.590809	1	6.64815e-05	0.00239334	[-1]	Group38	4.60829	10	[BRAF, GNAQ, IGF1R, INSR, KRAS, KRIT1, MAGI3, PIK3CA, PLCB1, PRKD3]
KEGG:04022	cGMP-PKG signaling pathway	KEGG_11.01.2018	0.152918	1	6.64815e-05	0.00239334	[-1]	Group38	6.0241	10	[CREB1, GNAQ, GTF2I, INSR, ITPR1, MEF2C, PDE3A, PLCB1, PPP1R12A, PRKCE]
KEGG:04062	Chemokine signaling pathway	KEGG_11.01.2018	0.704892	1	6.64815e-05	0.00239334	[-1]	Group38	4.2328	8	[BRAF, GSK3B, JAK2, KRAS, PIK3CA, PLCB1, PTK2, WASL]
KEGG:04066	HIF-1 signaling pathway	KEGG_11.01.2018	0.0146815	1	6.64815e-05	0.00239334	[-1]	Group38	9.09091	9	[ARNT, BCL2, CREBBP, IGF1R, INSR, MTOR, PDK1, PIK3CA, RPS6KB1]
KEGG:04068	FoxO signaling pathway	KEGG_11.01.2018	0.0419997	1	6.64815e-05	0.00239334	[-1]	Group38	7.40741	10	[ATM, BRAF, CREBBP, IGF1R, INSR, KRAS, PIK3CA, RBL2, SMAD2, SMAD3]
KEGG:04071	Sphingolipid signaling pathway	KEGG_11.01.2018	0.146385	1	6.64815e-05	0.00239334	[-1]	Group38	6.61157	8	[ABCC1, BCL2, GNAQ, KRAS, PIK3CA, PLCB1, PRKCE, SGMS1]
KEGG:04072	Phospholipase D signaling pathway	KEGG_11.01.2018	0.395051	1	6.64815e-05	0.00239334	[-1]	Group38	5.19481	8	[DGKH, INSR, KRAS, MTOR, PIK3CA, PLCB1, PTPN11, TSC1]
KEGG:04110	Cell cycle	KEGG_11.01.2018	0.00407982	0.367184	6.64815e-05	0.00239334	[-1]	Group38	9.375	12	[ATM, CDC27, CREBBP, GSK3B, PRKDC, RB1, RBL2, SMAD2, SMAD3, SMC1A, STAG1, STAG2]
KEGG:04114	Oocyte meiosis	KEGG_11.01.2018	0.144476	1	6.64815e-05	0.00239334	[-1]	Group38	6.66667	8	[AR, CDC27, CPEB4, IGF1R, ITPR1, RPS6KA3, SLK, SMC1A]
KEGG:04136	Autophagy	KEGG_11.01.2018	0.00951878	0.78054	6.64815e-05	0.00239334	[-1]	Group38	14.7059	5	[ATG2B, MTOR, PIK3C3, RPTOR, ULK2]
KEGG:04140	Autophagy	KEGG_11.01.2018	6.57503e-05	0.00677228	6.64815e-05	0.00239334	[-1]	Group38	11.8519	16	[ATG2B, BCL2, IGF1R, ITPR1, KRAS, LOC524719, MAP3K7, MTOR, PIK3C3, PIK3CA, RPS6KB1, RPTOR, STX17, TSC1, ULK2, UVRAG]
KEGG:04150	mTOR signaling pathway	KEGG_11.01.2018	0.000940563	0.0921752	6.64815e-05	0.00239334	[-1]	Group38	9.74026	15	[BRAF, FNIP1, GSK3B, IGF1R, INSR, KRAS, LRP6, MTOR, PIK3CA, RICTOR, RPS6KA3, RPS6KB1, RPTOR, TSC1, ULK2]
KEGG:04151	PI3K-Akt signaling pathway	KEGG_11.01.2018	0.416636	1	6.64815e-05	0.00239334	[-1]	Group38	4.67532	18	[BCL2, CREB1, GHR, GSK3B, IGF1R, INSR, ITGAV, JAK2, KRAS, MTOR, PHLPP2, PIK3CA, PKN2, PTK2, RBL2, RPS6KB1, RPTOR, TSC1]
KEGG:04152	AMPK signaling pathway	KEGG_11.01.2018	0.0322726	1	6.64815e-05	0.00239334	[-1]	Group38	7.87402	10	[ACACB, CREB1, IGF1R, INSR, MAP3K7, MTOR, PIK3CA, RPS6KB1, RPTOR, TSC1]
KEGG:04210	Apoptosis	KEGG_11.01.2018	0.187693	1	6.64815e-05	0.00239334	[-1]	Group38	6.16438	9	[APAF1, ATM, BCL2, ITPR1, KRAS, LOC524719, PARP4, PIK3CA, XIAP]
KEGG:04211	Longevity regulating pathway	KEGG_11.01.2018	0.00294609	0.271041	6.64815e-05	0.00239334	[-1]	Group38	10.8696	10	[APPL1, CREB1, IGF1R, INSR, KRAS, MTOR, PIK3CA, RPS6KB1, RPTOR, TSC1]
KEGG:04213	Longevity regulating pathway	KEGG_11.01.2018	0.000856603	0.0848037	6.64815e-05	0.00239334	[-1]	Group38	13.8462	9	[CLPB, EIF4EBP2, IGF1R, INSR, KRAS, MTOR, PIK3CA, RPS6KB1, RPTOR]
KEGG:04218	Cellular senescence	KEGG_11.01.2018	0.0038444	0.349841	6.64815e-05	0.00239334	[-1]	Group38	8.72093	15	[ATM, HIPK1, HIPK2, ITPR1, KRAS, LIN54, LOC512672, MTOR, PIK3CA, RB1, RBL2, SMAD2, SMAD3, TRPM7, TSC1]
KEGG:04270	Vascular smooth muscle contraction	KEGG_11.01.2018	0.350253	1	6.64815e-05	0.00239334	[-1]	Group38	5.46875	7	[ARHGEF12, BRAF, GNAQ, ITPR1, PLCB1, PPP1R12A, PRKCE]
KEGG:04310	Wnt signaling pathway	KEGG_11.01.2018	0.386339	1	6.64815e-05	0.00239334	[-1]	Group38	5.36913	8	[APC, CHD8, CREBBP, GSK3B, LRP6, MAP3K7, PLCB1, TBL1XR1]
KEGG:04360	Axon guidance	KEGG_11.01.2018	0.111498	1	6.64815e-05	0.00239334	[-1]	Group38	6.25	11	[ARHGEF12, BMPR2, GSK3B, KRAS, NCK1, PAK2, PDK1, PIK3CA, PTK2, PTPN11, SSH2]
KEGG:04371	Apelin signaling pathway	KEGG_11.01.2018	0.0126326	0.98534	6.64815e-05	0.00239334	[-1]	Group38	8.4507	12	[GNAQ, ITPR1, KRAS, MEF2C, MTOR, PIK3C3, PLCB1, PRKCE, RPS6KB1, RYR3, SMAD2, SMAD3]
KEGG:04510	Focal adhesion	KEGG_11.01.2018	0.265834	1	6.64815e-05	0.00239334	[-1]	Group38	5.41872	11	[ARHGAP5, BCL2, BRAF, GSK3B, IGF1R, ITGAV, PAK2, PIK3CA, PPP1R12A, PTK2, XIAP]
KEGG:04520	Adherens junction	KEGG_11.01.2018	0.00132521	0.12722	6.64815e-05	0.00239334	[-1]	Group38	13.0435	9	[CREBBP, IGF1R, INSR, LMO7, MAP3K7, PTPRM, SMAD2, SMAD3, WASL]
KEGG:04540	Gap junction	KEGG_11.01.2018	0.40889	1	6.64815e-05	0.00239334	[-1]	Group38	5.43478	5	[GNAQ, ITPR1, KRAS, MAP3K2, PLCB1]
KEGG:04550	Signaling pathways regulating pluripotency of stem cells	KEGG_11.01.2018	2.35244e-05	0.00249359	6.64815e-05	0.00239334	[-1]	Group38	12.3188	17	[ACVR2A, APC, BMPR2, GSK3B, IGF1R, IL6ST, JAK2, KAT6A, KRAS, LIFR, PCGF5, PIK3CA, SKIL, SMAD2, SMAD3, SMAD5, ZFHX3]
KEGG:04611	Platelet activation	KEGG_11.01.2018	0.47276	1	6.64815e-05	0.00239334	[-1]	Group38	5	6	[ARHGEF12, GNAQ, ITPR1, PIK3CA, PLCB1, PPP1R12A]
KEGG:04650	Natural killer cell mediated cytotoxicity	KEGG_11.01.2018	0.286932	1	6.64815e-05	0.00239334	[-1]	Group38	5.40541	8	[BRAF, KRAS, LOC100848282, LOC783508, LOC786095, PIK3CA, PTPN11, ULBP13]
KEGG:04659	Th17 cell differentiation	KEGG_11.01.2018	0.464304	1	6.64815e-05	0.00239334	[-1]	Group38	5.12821	6	[IL6ST, JAK2, MTOR, RORA, SMAD2, SMAD3]
KEGG:04660	T cell receptor signaling pathway	KEGG_11.01.2018	0.0724995	1	6.64815e-05	0.00239334	[-1]	Group38	7.40741	8	[CBL, DLG1, GSK3B, KRAS, MAP3K7, NCK1, PAK2, PIK3CA]
KEGG:04713	Circadian entrainment	KEGG_11.01.2018	0.596283	1	6.64815e-05	0.00239334	[-1]	Group38	5	5	[CREB1, GNAQ, ITPR1, PLCB1, RYR3]
KEGG:04720	Long-term potentiation	KEGG_11.01.2018	0.0173136	1	6.64815e-05	0.00239334	[-1]	Group38	10.1449	7	[BRAF, CREBBP, GNAQ, ITPR1, KRAS, PLCB1, RPS6KA3]
KEGG:04722	Neurotrophin signaling pathway	KEGG_11.01.2018	0.0593238	1	6.64815e-05	0.00239334	[-1]	Group38	7.25806	9	[BCL2, BRAF, GSK3B, IRAK3, KIDINS220, KRAS, PIK3CA, PTPN11, RPS6KA3]
KEGG:04725	Cholinergic synapse	KEGG_11.01.2018	0.0839625	1	6.64815e-05	0.00239334	[-1]	Group38	7.07965	8	[BCL2, CREB1, GNAQ, ITPR1, JAK2, KRAS, PIK3CA, PLCB1]
KEGG:04726	Serotonergic synapse	KEGG_11.01.2018	0.81043	1	6.64815e-05	0.00239334	[-1]	Group38	4.16667	5	[BRAF, GNAQ, ITPR1, KRAS, PLCB1]
KEGG:04728	Dopaminergic synapse	KEGG_11.01.2018	0.650925	1	6.64815e-05	0.00239334	[-1]	Group38	4.47761	6	[CLOCK, CREB1, GNAQ, GSK3B, ITPR1, PLCB1]
KEGG:04730	Long-term depression	KEGG_11.01.2018	0.0284657	1	6.64815e-05	0.00239334	[-1]	Group38	10	6	[BRAF, GNAQ, IGF1R, ITPR1, KRAS, PLCB1]
KEGG:04750	Inflammatory mediator regulation of TRP channels	KEGG_11.01.2018	0.602074	1	6.64815e-05	0.00239334	[-1]	Group38	4.85437	5	[GNAQ, ITPR1, PIK3CA, PLCB1, PRKCE]
KEGG:04810	Regulation of actin cytoskeleton	KEGG_11.01.2018	0.0475761	1	6.64815e-05	0.00239334	[-1]	Group38	6.57277	14	[APC, ARHGEF12, BRAF, ITGAV, KRAS, NCKAP1, PAK2, PIK3CA, PIKFYVE, PPP1R12A, PTK2, RDX, SSH2, WASL]
KEGG:04910	Insulin signaling pathway	KEGG_11.01.2018	0.0130035	1	6.64815e-05	0.00239334	[-1]	Group38	8.39161	12	[ACACB, BRAF, CBL, GSK3B, INSR, KRAS, MTOR, PIK3CA, RPS6KB1, RPTOR, SOCS4, TSC1]
KEGG:04912	GnRH signaling pathway	KEGG_11.01.2018	0.412751	1	6.64815e-05	0.00239334	[-1]	Group38	5.37634	5	[GNAQ, ITPR1, KRAS, MAP3K2, PLCB1]
KEGG:04914	Progesterone-mediated oocyte maturation	KEGG_11.01.2018	0.0942487	1	6.64815e-05	0.00239334	[-1]	Group38	7.52688	7	[BRAF, CDC27, CPEB4, IGF1R, KRAS, PIK3CA, RPS6KA3]
KEGG:04915	Estrogen signaling pathway	KEGG_11.01.2018	0.112749	1	6.64815e-05	0.00239334	[-1]	Group38	7	7	[CREB1, GNAQ, ITPR1, KRAS, PIK3CA, PLCB1, SP1]
KEGG:04916	Melanogenesis	KEGG_11.01.2018	0.297427	1	6.64815e-05	0.00239334	[-1]	Group38	5.82524	6	[CREB1, CREBBP, GNAQ, GSK3B, KRAS, PLCB1]
KEGG:04917	Prolactin signaling pathway	KEGG_11.01.2018	0.389054	1	6.64815e-05	0.00239334	[-1]	Group38	5.81395	5	[GSK3B, JAK2, KRAS, PIK3CA, SOCS4]
KEGG:04921	Oxytocin signaling pathway	KEGG_11.01.2018	0.395051	1	6.64815e-05	0.00239334	[-1]	Group38	5.19481	8	[CACNA2D1, GNAQ, ITPR1, KRAS, MEF2C, PLCB1, PPP1R12A, RYR3]
KEGG:04922	Glucagon signaling pathway	KEGG_11.01.2018	0.115867	1	6.64815e-05	0.00239334	[-1]	Group38	6.93069	7	[ACACB, CREB1, CREBBP, GNAQ, ITPR1, PLCB1, PPP4R3B]
KEGG:04924	Renin secretion	KEGG_11.01.2018	0.190982	1	6.64815e-05	0.00239334	[-1]	Group38	7.35294	5	[CREB1, GNAQ, ITPR1, PDE3A, PLCB1]
KEGG:04925	Aldosterone synthesis and secretion	KEGG_11.01.2018	0.277139	1	6.64815e-05	0.00239334	[-1]	Group38	6.25	6	[CREB1, GNAQ, ITPR1, PLCB1, PRKCE, PRKD3]
KEGG:04926	Relaxin signaling pathway	KEGG_11.01.2018	0.65293	1	6.64815e-05	0.00239334	[-1]	Group38	4.44444	6	[CREB1, KRAS, PIK3CA, PLCB1, SMAD2, SMAD3]
KEGG:04930	Type II diabetes mellitus	KEGG_11.01.2018	0.0321768	1	6.64815e-05	0.00239334	[-1]	Group38	10.8696	5	[INSR, MTOR, PIK3CA, PRKCE, SOCS4]
KEGG:04931	Insulin resistance	KEGG_11.01.2018	0.00411785	0.366489	6.64815e-05	0.00239334	[-1]	Group38	9.82143	11	[ACACB, CREB1, GSK3B, INSR, MTOR, PIK3CA, PPARGC1B, PRKCE, PTPN11, RPS6KA3, RPS6KB1]
KEGG:04933	AGE-RAGE signaling pathway in diabetic complications	KEGG_11.01.2018	0.0633796	1	6.64815e-05	0.00239334	[-1]	Group38	7.76699	8	[BCL2, JAK2, KRAS, PIK3CA, PLCB1, PRKCE, SMAD2, SMAD3]
KEGG:05010	Alzheimer's disease	KEGG_11.01.2018	0.697287	1	6.64815e-05	0.00239334	[-1]	Group38	4.37158	8	[APAF1, ATF6, GNAQ, GSK3B, ITPR1, LOC524719, PLCB1, RYR3]
KEGG:05016	Huntington's disease	KEGG_11.01.2018	0.0647307	1	6.64815e-05	0.00239334	[-1]	Group38	6.43564	13	[APAF1, CLTC, CREB1, CREBBP, DNAH12, DNAL1, GNAQ, ITPR1, PLCB1, POLR2A, RCOR1, SIN3A, SP1]
KEGG:05100	Bacterial invasion of epithelial cells	KEGG_11.01.2018	0.226351	1	6.64815e-05	0.00239334	[-1]	Group38	6.49351	5	[CBL, CLTC, PIK3CA, PTK2, WASL]
KEGG:05142	Chagas disease (American trypanosomiasis)	KEGG_11.01.2018	0.808247	1	6.64815e-05	0.00239334	[-1]	Group38	4.23729	5	[GNAQ, PIK3CA, PLCB1, SMAD2, SMAD3]
KEGG:05160	Hepatitis C	KEGG_11.01.2018	0.825568	0.825568	6.64815e-05	0.00239334	[-1]	Group38	4.1958	6	[BRAF, GSK3B, KRAS, MAVS, PIAS1, PIK3CA]
KEGG:05161	Hepatitis B	KEGG_11.01.2018	0.399313	1	6.64815e-05	0.00239334	[-1]	Group38	5.12821	8	[APAF1, BCL2, CREB1, CREBBP, KRAS, MAVS, PIK3CA, RB1]
KEGG:05165	Human papillomavirus infection	KEGG_11.01.2018	0.0148539	1	6.64815e-05	0.00239334	[-1]	Group38	6.6092	23	[APC, ATM, ATP6V0A1, ATP6V0A2, CHD4, CREB1, CREBBP, DLG1, GSK3B, ITGAV, KRAS, LOC512672, MAML1, MPP5, MTOR, PATJ, PIK3CA, PTK2, RB1, RBL2, RPS6KB1, TSC1, UBR4]
KEGG:05166	HTLV-I infection	KEGG_11.01.2018	0.157322	1	6.64815e-05	0.00239334	[-1]	Group38	5.61404	16	[APC, ATM, CDC27, CREB1, CREBBP, DLG1, ELK4, GSK3B, KRAS, LOC512672, PIK3CA, RB1, SMAD2, SMAD3, TRRAP, XIAP]
KEGG:05167	Kaposi's sarcoma-associated herpesvirus infection	KEGG_11.01.2018	0.209901	1	6.64815e-05	0.00239334	[-1]	Group38	5.52995	12	[CREB1, CREBBP, GSK3B, IL6ST, ITPR1, JAK2, KRAS, LOC512672, MTOR, PIK3C3, PIK3CA, RB1]
KEGG:05169	Epstein-Barr virus infection	KEGG_11.01.2018	0.276494	1	6.64815e-05	0.00239334	[-1]	Group38	5.26316	11	[BCL2, CREBBP, GSK3B, GTF2E1, LOC512672, MAP3K7, NUP214, PIK3CA, POLR2A, POLR3B, RB1]
KEGG:05200	Pathways in cancer	KEGG_11.01.2018	0.00823349	0.699847	6.64815e-05	0.00239334	[-1]	Group38	6.1706	34	[APAF1, APC, APPL1, AR, ARHGEF12, ARNT, BCL2, BRAF, CBL, CREBBP, EML4, GNAQ, GSK3B, IGF1R, IL6ST, ITGAV, JAK2, KRAS, LRP6, MTOR, NCOA1, NCOA3, PIK3CA, PLCB1, PTK2, RB1, RPS6KB1, SMAD2, SMAD3, SP1, SUFU, TPR, XIAP, ZBTB16]
KEGG:05205	Proteoglycans in cancer	KEGG_11.01.2018	0.0154488	1	6.64815e-05	0.00239334	[-1]	Group38	7.38916	15	[ARHGEF12, BRAF, CBL, IGF1R, ITGAV, ITPR1, KRAS, LOC539238, MTOR, PIK3CA, PPP1R12A, PTK2, PTPN11, RDX, RPS6KB1]
KEGG:05210	Colorectal cancer	KEGG_11.01.2018	0.00262616	0.244233	6.64815e-05	0.00239334	[-1]	Group38	11.8421	9	[APC, APPL1, BCL2, BRAF, GSK3B, KRAS, PIK3CA, SMAD2, SMAD3]
KEGG:05211	Renal cell carcinoma	KEGG_11.01.2018	0.0229431	1	6.64815e-05	0.00239334	[-1]	Group38	9.58904	7	[ARNT, BRAF, CREBBP, KRAS, PAK2, PIK3CA, PTPN11]
KEGG:05212	Pancreatic cancer	KEGG_11.01.2018	0.00910911	0.756056	6.64815e-05	0.00239334	[-1]	Group38	10.5263	8	[BRAF, KRAS, MTOR, PIK3CA, RB1, RPS6KB1, SMAD2, SMAD3]
KEGG:05213	Endometrial cancer	KEGG_11.01.2018	0.0878861	1	6.64815e-05	0.00239334	[-1]	Group38	8.19672	5	[APC, BRAF, GSK3B, KRAS, PIK3CA]
KEGG:05214	Glioma	KEGG_11.01.2018	0.0675265	1	6.64815e-05	0.00239334	[-1]	Group38	8.10811	6	[BRAF, IGF1R, KRAS, MTOR, PIK3CA, RB1]
KEGG:05215	Prostate cancer	KEGG_11.01.2018	0.00120049	0.116448	6.64815e-05	0.00239334	[-1]	Group38	11.4583	11	[AR, BCL2, BRAF, CREB1, CREBBP, GSK3B, IGF1R, KRAS, MTOR, PIK3CA, RB1]
KEGG:05218	Melanoma	KEGG_11.01.2018	0.236209	1	6.64815e-05	0.00239334	[-1]	Group38	6.32911	5	[BRAF, IGF1R, KRAS, PIK3CA, RB1]
KEGG:05220	Chronic myeloid leukemia	KEGG_11.01.2018	0.129404	1	6.64815e-05	0.00239334	[-1]	Group38	7.59494	6	[BRAF, CBL, KRAS, PIK3CA, PTPN11, RB1]
KEGG:05221	Acute myeloid leukemia	KEGG_11.01.2018	0.0482347	1	6.64815e-05	0.00239334	[-1]	Group38	8.82353	6	[BRAF, KRAS, MTOR, PIK3CA, RPS6KB1, ZBTB16]
KEGG:05223	Non-small cell lung cancer	KEGG_11.01.2018	0.190982	1	6.64815e-05	0.00239334	[-1]	Group38	7.35294	5	[BRAF, EML4, KRAS, PIK3CA, RB1]
KEGG:05224	Breast cancer	KEGG_11.01.2018	0.0107014	0.866814	6.64815e-05	0.00239334	[-1]	Group38	8.1761	13	[APC, BRAF, GSK3B, IGF1R, KRAS, LRP6, MTOR, NCOA1, NCOA3, PIK3CA, RB1, RPS6KB1, SP1]
KEGG:05225	Hepatocellular carcinoma	KEGG_11.01.2018	0.00045144	0.0455954	6.64815e-05	0.00239334	[-1]	Group38	9.71429	17	[APC, ARID1A, ARID2, BRAF, GSK3B, IGF1R, KRAS, LRP6, MTOR, PBRM1, PIK3CA, RB1, RPS6KB1, SMAD2, SMAD3, SMARCA2, SMARCC1]
KEGG:05226	Gastric cancer	KEGG_11.01.2018	0.0356716	1	6.64815e-05	0.00239334	[-1]	Group38	7.40741	12	[APC, BCL2, BRAF, GSK3B, KRAS, LRP6, MTOR, PIK3CA, RB1, RPS6KB1, SMAD2, SMAD3]
KEGG:05231	Choline metabolism in cancer	KEGG_11.01.2018	0.0175666	1	6.64815e-05	0.00239334	[-1]	Group38	8.82353	9	[DGKH, KRAS, MTOR, PCYT1A, PIK3CA, RPS6KB1, SP1, TSC1, WASL]
KEGG:04144	Endocytosis	KEGG_11.01.2018	0.00044975	0.0458745	0.00044975	0.0157412	[-1]	Group05	8.56031	22	[ACAP2, ARFGEF2, CBL, CLTC, EEA1, GIT2, IGF1R, ITCH, LOC512672, PDCD6IP, PSD3, RAB11FIP2, RAB22A, SMAD2, SMAD3, STAM, USP8, WASHC4, WASHC5, WASL, WIPF2, ZFYVE16]
KEGG:00562	Inositol phosphate metabolism	KEGG_11.01.2018	0.00239509	0.225138	0.00384319	0.130669	[-1]	Group23	12	9	[IMPAD1, INPP4B, IPMK, PIK3C2A, PIK3C3, PIK3CA, PIKFYVE, PLCB1, SYNJ1]
KEGG:04070	Phosphatidylinositol signaling system	KEGG_11.01.2018	0.0018209	0.172986	0.00384319	0.130669	[-1]	Group23	10.8911	11	[DGKH, IMPAD1, INPP4B, IPMK, ITPR1, PIK3C2A, PIK3C3, PIK3CA, PIKFYVE, PLCB1, SYNJ1]
KEGG:04350	TGF-beta signaling pathway	KEGG_11.01.2018	0.00477976	0.420619	0.00477976	0.157732	[-1]	Group09	10.8434	9	[ACVR2A, BMPR2, CREBBP, RPS6KB1, SMAD2, SMAD3, SMAD5, SP1, ZFYVE16]
KEGG:03022	Basal transcription factors	KEGG_11.01.2018	0.00750642	0.653059	0.00750642	0.240206	[-1]	Group16	13.3333	6	[GTF2A1, GTF2E1, GTF2I, TAF1, TAF2, TAF8]
KEGG:03013	RNA transport	KEGG_11.01.2018	0.00811639	0.69801	0.00811639	0.251608	[-1]	Group07	8.13953	14	[EIF4EBP2, EIF4G3, NUP153, NUP160, NUP205, NUP214, NUP58, NUP98, NUPL2, RANBP2, RPP14, THOC2, TPR, XPOT]
KEGG:04390	Hippo signaling pathway	KEGG_11.01.2018	0.00903015	0.758533	0.00903015	0.270905	[-1]	Group11	8.44156	13	[AMOT, APC, BMPR2, DLG1, GSK3B, LATS1, LIMD1, MPP5, PATJ, SMAD2, SMAD3, TEAD1, TP53BP2]
KEGG:04340	Hedgehog signaling pathway	KEGG_11.01.2018	0.011323	0.905837	0.011323	0.328366	[-1]	Group08	12.2449	6	[BCL2, GPR161, GSK3B, KIF3A, SPOPL, SUFU]
KEGG:04012	ErbB signaling pathway	KEGG_11.01.2018	0.000574429	0.0574429	0.0127018	0.330246	[-1]	Group32	12.5	11	[ABL2, BRAF, CBL, GSK3B, KRAS, MTOR, NCK1, PAK2, PIK3CA, PTK2, RPS6KB1]
KEGG:04510	Focal adhesion	KEGG_11.01.2018	0.265834	1	0.0127018	0.330246	[-1]	Group32	5.41872	11	[ARHGAP5, BCL2, BRAF, GSK3B, IGF1R, ITGAV, PAK2, PIK3CA, PPP1R12A, PTK2, XIAP]
KEGG:04810	Regulation of actin cytoskeleton	KEGG_11.01.2018	0.0475761	1	0.0127018	0.330246	[-1]	Group32	6.57277	14	[APC, ARHGEF12, BRAF, ITGAV, KRAS, NCKAP1, PAK2, PIK3CA, PIKFYVE, PPP1R12A, PTK2, RDX, SSH2, WASL]
KEGG:04910	Insulin signaling pathway	KEGG_11.01.2018	0.0130035	1	0.0127018	0.330246	[-1]	Group32	8.39161	12	[ACACB, BRAF, CBL, GSK3B, INSR, KRAS, MTOR, PIK3CA, RPS6KB1, RPTOR, SOCS4, TSC1]
KEGG:05205	Proteoglycans in cancer	KEGG_11.01.2018	0.0154488	1	0.0127018	0.330246	[-1]	Group32	7.38916	15	[ARHGEF12, BRAF, CBL, IGF1R, ITGAV, ITPR1, KRAS, LOC539238, MTOR, PIK3CA, PPP1R12A, PTK2, PTPN11, RDX, RPS6KB1]
KEGG:05212	Pancreatic cancer	KEGG_11.01.2018	0.00910911	0.756056	0.0127018	0.330246	[-1]	Group32	10.5263	8	[BRAF, KRAS, MTOR, PIK3CA, RB1, RPS6KB1, SMAD2, SMAD3]
KEGG:05214	Glioma	KEGG_11.01.2018	0.0675265	1	0.0127018	0.330246	[-1]	Group32	8.10811	6	[BRAF, IGF1R, KRAS, MTOR, PIK3CA, RB1]
KEGG:05220	Chronic myeloid leukemia	KEGG_11.01.2018	0.129404	1	0.0127018	0.330246	[-1]	Group32	7.59494	6	[BRAF, CBL, KRAS, PIK3CA, PTPN11, RB1]
KEGG:05221	Acute myeloid leukemia	KEGG_11.01.2018	0.0482347	1	0.0127018	0.330246	[-1]	Group32	8.82353	6	[BRAF, KRAS, MTOR, PIK3CA, RPS6KB1, ZBTB16]
KEGG:05202	Transcriptional misregulation in cancer	KEGG_11.01.2018	0.0123476	0.975462	0.0123476	0.333386	[-1]	Group21	7.73196	15	[AFF1, ATM, CCNT1, ELK4, IGF1R, JMJD1C, KDM6A, KMT2A, MEF2C, NCOR1, PTK2, SIN3A, SIX4, SP1, ZBTB16]
KEGG:04066	HIF-1 signaling pathway	KEGG_11.01.2018	0.0146815	1	0.0120969	0.338713	[-1]	Group28	9.09091	9	[ARNT, BCL2, CREBBP, IGF1R, INSR, MTOR, PDK1, PIK3CA, RPS6KB1]
KEGG:04072	Phospholipase D signaling pathway	KEGG_11.01.2018	0.395051	1	0.0120969	0.338713	[-1]	Group28	5.19481	8	[DGKH, INSR, KRAS, MTOR, PIK3CA, PLCB1, PTPN11, TSC1]
KEGG:04213	Longevity regulating pathway	KEGG_11.01.2018	0.000856603	0.0848037	0.0120969	0.338713	[-1]	Group28	13.8462	9	[CLPB, EIF4EBP2, IGF1R, INSR, KRAS, MTOR, PIK3CA, RPS6KB1, RPTOR]
KEGG:04910	Insulin signaling pathway	KEGG_11.01.2018	0.0130035	1	0.0120969	0.338713	[-1]	Group28	8.39161	12	[ACACB, BRAF, CBL, GSK3B, INSR, KRAS, MTOR, PIK3CA, RPS6KB1, RPTOR, SOCS4, TSC1]
KEGG:04930	Type II diabetes mellitus	KEGG_11.01.2018	0.0321768	1	0.0120969	0.338713	[-1]	Group28	10.8696	5	[INSR, MTOR, PIK3CA, PRKCE, SOCS4]
KEGG:04931	Insulin resistance	KEGG_11.01.2018	0.00411785	0.366489	0.0120969	0.338713	[-1]	Group28	9.82143	11	[ACACB, CREB1, GSK3B, INSR, MTOR, PIK3CA, PPARGC1B, PRKCE, PTPN11, RPS6KA3, RPS6KB1]
KEGG:00564	Glycerophospholipid metabolism	KEGG_11.01.2018	0.608904	1	0.608904	0.608904	[-1]	Group01	4.71698	5	[DGKH, ETNK1, LCLAT1, PCYT1A, SELENOI]
KEGG:04062	Chemokine signaling pathway	KEGG_11.01.2018	0.704892	1	0.0368671	0.921677	[-1]	Group33	4.2328	8	[BRAF, GSK3B, JAK2, KRAS, PIK3CA, PLCB1, PTK2, WASL]
KEGG:04660	T cell receptor signaling pathway	KEGG_11.01.2018	0.0724995	1	0.0368671	0.921677	[-1]	Group33	7.40741	8	[CBL, DLG1, GSK3B, KRAS, MAP3K7, NCK1, PAK2, PIK3CA]
KEGG:04722	Neurotrophin signaling pathway	KEGG_11.01.2018	0.0593238	1	0.0368671	0.921677	[-1]	Group33	7.25806	9	[BCL2, BRAF, GSK3B, IRAK3, KIDINS220, KRAS, PIK3CA, PTPN11, RPS6KA3]
KEGG:04725	Cholinergic synapse	KEGG_11.01.2018	0.0839625	1	0.0368671	0.921677	[-1]	Group33	7.07965	8	[BCL2, CREB1, GNAQ, ITPR1, JAK2, KRAS, PIK3CA, PLCB1]
KEGG:04910	Insulin signaling pathway	KEGG_11.01.2018	0.0130035	1	0.0368671	0.921677	[-1]	Group33	8.39161	12	[ACACB, BRAF, CBL, GSK3B, INSR, KRAS, MTOR, PIK3CA, RPS6KB1, RPTOR, SOCS4, TSC1]
KEGG:04917	Prolactin signaling pathway	KEGG_11.01.2018	0.389054	1	0.0368671	0.921677	[-1]	Group33	5.81395	5	[GSK3B, JAK2, KRAS, PIK3CA, SOCS4]
KEGG:04933	AGE-RAGE signaling pathway in diabetic complications	KEGG_11.01.2018	0.0633796	1	0.0368671	0.921677	[-1]	Group33	7.76699	8	[BCL2, JAK2, KRAS, PIK3CA, PLCB1, PRKCE, SMAD2, SMAD3]
KEGG:05160	Hepatitis C	KEGG_11.01.2018	0.825568	0.825568	0.0368671	0.921677	[-1]	Group33	4.1958	6	[BRAF, GSK3B, KRAS, MAVS, PIAS1, PIK3CA]
KEGG:05167	Kaposi's sarcoma-associated herpesvirus infection	KEGG_11.01.2018	0.209901	1	0.0368671	0.921677	[-1]	Group33	5.52995	12	[CREB1, CREBBP, GSK3B, IL6ST, ITPR1, JAK2, KRAS, LOC512672, MTOR, PIK3C3, PIK3CA, RB1]
KEGG:05210	Colorectal cancer	KEGG_11.01.2018	0.00262616	0.244233	0.0368671	0.921677	[-1]	Group33	11.8421	9	[APC, APPL1, BCL2, BRAF, GSK3B, KRAS, PIK3CA, SMAD2, SMAD3]
KEGG:05213	Endometrial cancer	KEGG_11.01.2018	0.0878861	1	0.0368671	0.921677	[-1]	Group33	8.19672	5	[APC, BRAF, GSK3B, KRAS, PIK3CA]
KEGG:04141	Protein processing in endoplasmic reticulum	KEGG_11.01.2018	0.0990736	1	0.0990736	1	[-1]	Group03	6.62651	11	[ATF6, BCL2, EDEM3, LMAN1, LOC524719, MAN1A2, MBTPS2, SEC23A, SEC24A, SEL1L, UGGT1]
KEGG:04142	Lysosome	KEGG_11.01.2018	0.157719	1	0.157719	1	[-1]	Group04	6.34921	8	[ACP2, AP1G1, AP4E1, ATP6V0A1, ATP6V0A2, CLTC, SLC11A2, TPP1]
KEGG:04145	Phagosome	KEGG_11.01.2018	0.435228	1	0.435228	1	[-1]	Group06	4.94506	9	[ATP6V0A1, ATP6V0A2, DYNC1H1, DYNC1LI2, EEA1, ITGAV, LOC512672, PIK3C3, PIKFYVE]
KEGG:03015	mRNA surveillance pathway	KEGG_11.01.2018	0.0566655	1	0.0566655	1	[-1]	Group10	8.16327	8	[CPSF7, CSTF2, NUDT21, PAPOLG, RNGTT, RNMT, SMG1, WDR82]
KEGG:04530	Tight junction	KEGG_11.01.2018	0.437132	1	0.437132	1	[-1]	Group12	4.91803	9	[AMOT, AMOTL1, ARHGAP17, DLG1, MPP5, PATJ, PRKCE, RDX, WASL]
KEGG:04621	NOD-like receptor signaling pathway	KEGG_11.01.2018	0.245498	1	0.245498	1	[-1]	Group13	5.46448	10	[BCL2, ERBIN, ITPR1, MAP3K7, MAVS, PANX1, PLCB1, TP53BP1, TRPM7, XIAP]
KEGG:04630	Jak-STAT signaling pathway	KEGG_11.01.2018	0.102963	1	0.102963	1	[-1]	Group14	6.10329	13	[BCL2, CREBBP, GHR, IL6ST, JAK2, LIFR, MTOR, PIAS1, PIAS2, PIK3CA, PTPN11, SOCS4, STAM]
KEGG:03018	RNA degradation	KEGG_11.01.2018	0.131853	1	0.131853	1	[-1]	Group15	7.5	6	[CNOT1, DCP1A, DDX6, DHX36, DIS3, XRN1]
KEGG:03460	Fanconi anemia pathway	KEGG_11.01.2018	0.0506377	1	0.0506377	1	[-1]	Group18	9.61539	5	[ERCC4, FANCM, POLH, REV3L, USP1]
KEGG:04010	MAPK signaling pathway	KEGG_11.01.2018	0.28231	1	0.28231	1	[-1]	Group19	5.06757	15	[BRAF, CACNA2D1, ELK4, IGF1R, INSR, KRAS, MAP3K2, MAP3K20, MAP3K7, MAP4K3, MEF2C, NF1, PAK2, RPS6KA3, TAOK1]
KEGG:05168	Herpes simplex infection	KEGG_11.01.2018	0.204272	1	0.204272	1	[-1]	Group20	5.6338	12	[CLOCK, CREBBP, GTF2I, HCFC1, HCFC2, JAK2, LOC512672, MAP3K7, MAVS, POLR2A, PTPN11, SRPK1]
KEGG:05206	MicroRNAs in cancer	KEGG_11.01.2018	0.152028	1	0.152028	1	[-1]	Group22	5.51471	15	[ABCC1, APC, ATM, BCL2, BMPR2, CREBBP, DICER1, KRAS, MDM4, MTOR, PRKCE, RDX, RPTOR, ZEB1, ZEB2]
KEGG:04151	PI3K-Akt signaling pathway	KEGG_11.01.2018	0.416636	1	0.238888	1	[-1]	Group24	4.67532	18	[BCL2, CREB1, GHR, GSK3B, IGF1R, INSR, ITGAV, JAK2, KRAS, MTOR, PHLPP2, PIK3CA, PKN2, PTK2, RBL2, RPS6KB1, RPTOR, TSC1]
KEGG:05165	Human papillomavirus infection	KEGG_11.01.2018	0.0148539	1	0.238888	1	[-1]	Group24	6.6092	23	[APC, ATM, ATP6V0A1, ATP6V0A2, CHD4, CREB1, CREBBP, DLG1, GSK3B, ITGAV, KRAS, LOC512672, MAML1, MPP5, MTOR, PATJ, PIK3CA, PTK2, RB1, RBL2, RPS6KB1, TSC1, UBR4]
KEGG:05166	HTLV-I infection	KEGG_11.01.2018	0.157322	1	0.238888	1	[-1]	Group24	5.61404	16	[APC, ATM, CDC27, CREB1, CREBBP, DLG1, ELK4, GSK3B, KRAS, LOC512672, PIK3CA, RB1, SMAD2, SMAD3, TRRAP, XIAP]
KEGG:05167	Kaposi's sarcoma-associated herpesvirus infection	KEGG_11.01.2018	0.209901	1	0.238888	1	[-1]	Group24	5.52995	12	[CREB1, CREBBP, GSK3B, IL6ST, ITPR1, JAK2, KRAS, LOC512672, MTOR, PIK3C3, PIK3CA, RB1]
KEGG:05203	Viral carcinogenesis	KEGG_11.01.2018	0.321727	1	0.238888	1	[-1]	Group24	5.07812	13	[CHD4, CREB1, CREBBP, DLG1, GTF2A1, GTF2E1, IL6ST, KRAS, LOC512672, PIK3CA, RB1, RBL2, UBR4]
KEGG:04068	FoxO signaling pathway	KEGG_11.01.2018	0.0419997	1	0.114252	1	[-1]	Group25	7.40741	10	[ATM, BRAF, CREBBP, IGF1R, INSR, KRAS, PIK3CA, RBL2, SMAD2, SMAD3]
KEGG:04218	Cellular senescence	KEGG_11.01.2018	0.0038444	0.349841	0.114252	1	[-1]	Group25	8.72093	15	[ATM, HIPK1, HIPK2, ITPR1, KRAS, LIN54, LOC512672, MTOR, PIK3CA, RB1, RBL2, SMAD2, SMAD3, TRPM7, TSC1]
KEGG:05166	HTLV-I infection	KEGG_11.01.2018	0.157322	1	0.114252	1	[-1]	Group25	5.61404	16	[APC, ATM, CDC27, CREB1, CREBBP, DLG1, ELK4, GSK3B, KRAS, LOC512672, PIK3CA, RB1, SMAD2, SMAD3, TRRAP, XIAP]
KEGG:05167	Kaposi's sarcoma-associated herpesvirus infection	KEGG_11.01.2018	0.209901	1	0.114252	1	[-1]	Group25	5.52995	12	[CREB1, CREBBP, GSK3B, IL6ST, ITPR1, JAK2, KRAS, LOC512672, MTOR, PIK3C3, PIK3CA, RB1]
KEGG:05212	Pancreatic cancer	KEGG_11.01.2018	0.00910911	0.756056	0.114252	1	[-1]	Group25	10.5263	8	[BRAF, KRAS, MTOR, PIK3CA, RB1, RPS6KB1, SMAD2, SMAD3]
KEGG:05226	Gastric cancer	KEGG_11.01.2018	0.0356716	1	0.114252	1	[-1]	Group25	7.40741	12	[APC, BCL2, BRAF, GSK3B, KRAS, LRP6, MTOR, PIK3CA, RB1, RPS6KB1, SMAD2, SMAD3]
KEGG:04012	ErbB signaling pathway	KEGG_11.01.2018	0.000574429	0.0574429	0.227077	1	[-1]	Group26	12.5	11	[ABL2, BRAF, CBL, GSK3B, KRAS, MTOR, NCK1, PAK2, PIK3CA, PTK2, RPS6KB1]
KEGG:04062	Chemokine signaling pathway	KEGG_11.01.2018	0.704892	1	0.227077	1	[-1]	Group26	4.2328	8	[BRAF, GSK3B, JAK2, KRAS, PIK3CA, PLCB1, PTK2, WASL]
KEGG:04360	Axon guidance	KEGG_11.01.2018	0.111498	1	0.227077	1	[-1]	Group26	6.25	11	[ARHGEF12, BMPR2, GSK3B, KRAS, NCK1, PAK2, PDK1, PIK3CA, PTK2, PTPN11, SSH2]
KEGG:04660	T cell receptor signaling pathway	KEGG_11.01.2018	0.0724995	1	0.227077	1	[-1]	Group26	7.40741	8	[CBL, DLG1, GSK3B, KRAS, MAP3K7, NCK1, PAK2, PIK3CA]
KEGG:04810	Regulation of actin cytoskeleton	KEGG_11.01.2018	0.0475761	1	0.227077	1	[-1]	Group26	6.57277	14	[APC, ARHGEF12, BRAF, ITGAV, KRAS, NCKAP1, PAK2, PIK3CA, PIKFYVE, PPP1R12A, PTK2, RDX, SSH2, WASL]
KEGG:05211	Renal cell carcinoma	KEGG_11.01.2018	0.0229431	1	0.227077	1	[-1]	Group26	9.58904	7	[ARNT, BRAF, CREBBP, KRAS, PAK2, PIK3CA, PTPN11]
KEGG:04062	Chemokine signaling pathway	KEGG_11.01.2018	0.704892	1	0.540976	1	[-1]	Group27	4.2328	8	[BRAF, GSK3B, JAK2, KRAS, PIK3CA, PLCB1, PTK2, WASL]
KEGG:04360	Axon guidance	KEGG_11.01.2018	0.111498	1	0.540976	1	[-1]	Group27	6.25	11	[ARHGEF12, BMPR2, GSK3B, KRAS, NCK1, PAK2, PDK1, PIK3CA, PTK2, PTPN11, SSH2]
KEGG:04510	Focal adhesion	KEGG_11.01.2018	0.265834	1	0.540976	1	[-1]	Group27	5.41872	11	[ARHGAP5, BCL2, BRAF, GSK3B, IGF1R, ITGAV, PAK2, PIK3CA, PPP1R12A, PTK2, XIAP]
KEGG:04810	Regulation of actin cytoskeleton	KEGG_11.01.2018	0.0475761	1	0.540976	1	[-1]	Group27	6.57277	14	[APC, ARHGEF12, BRAF, ITGAV, KRAS, NCKAP1, PAK2, PIK3CA, PIKFYVE, PPP1R12A, PTK2, RDX, SSH2, WASL]
KEGG:05205	Proteoglycans in cancer	KEGG_11.01.2018	0.0154488	1	0.540976	1	[-1]	Group27	7.38916	15	[ARHGEF12, BRAF, CBL, IGF1R, ITGAV, ITPR1, KRAS, LOC539238, MTOR, PIK3CA, PPP1R12A, PTK2, PTPN11, RDX, RPS6KB1]
KEGG:05213	Endometrial cancer	KEGG_11.01.2018	0.0878861	1	0.540976	1	[-1]	Group27	8.19672	5	[APC, BRAF, GSK3B, KRAS, PIK3CA]
KEGG:04064	NF-kappa B signaling pathway	KEGG_11.01.2018	0.598091	1	0.535014	1	[-1]	Group29	4.9505	5	[ATM, BCL2, ERC1, MAP3K7, XIAP]
KEGG:04210	Apoptosis	KEGG_11.01.2018	0.187693	1	0.535014	1	[-1]	Group29	6.16438	9	[APAF1, ATM, BCL2, ITPR1, KRAS, LOC524719, PARP4, PIK3CA, XIAP]
KEGG:04510	Focal adhesion	KEGG_11.01.2018	0.265834	1	0.535014	1	[-1]	Group29	5.41872	11	[ARHGAP5, BCL2, BRAF, GSK3B, IGF1R, ITGAV, PAK2, PIK3CA, PPP1R12A, PTK2, XIAP]
KEGG:04725	Cholinergic synapse	KEGG_11.01.2018	0.0839625	1	0.535014	1	[-1]	Group29	7.07965	8	[BCL2, CREB1, GNAQ, ITPR1, JAK2, KRAS, PIK3CA, PLCB1]
KEGG:05161	Hepatitis B	KEGG_11.01.2018	0.399313	1	0.535014	1	[-1]	Group29	5.12821	8	[APAF1, BCL2, CREB1, CREBBP, KRAS, MAVS, PIK3CA, RB1]
KEGG:05222	Small cell lung cancer	KEGG_11.01.2018	0.0989243	1	0.535014	1	[-1]	Group29	7.36842	7	[APAF1, BCL2, ITGAV, PIK3CA, PTK2, RB1, XIAP]
KEGG:05418	Fluid shear stress and atherosclerosis	KEGG_11.01.2018	0.280626	1	0.535014	1	[-1]	Group29	5.47945	8	[ACVR2A, BCL2, BMPR2, ITGAV, MAP3K7, MEF2C, PIK3CA, PTK2]
KEGG:04012	ErbB signaling pathway	KEGG_11.01.2018	0.000574429	0.0574429	0.179304	1	[-1]	Group30	12.5	11	[ABL2, BRAF, CBL, GSK3B, KRAS, MTOR, NCK1, PAK2, PIK3CA, PTK2, RPS6KB1]
KEGG:04360	Axon guidance	KEGG_11.01.2018	0.111498	1	0.179304	1	[-1]	Group30	6.25	11	[ARHGEF12, BMPR2, GSK3B, KRAS, NCK1, PAK2, PDK1, PIK3CA, PTK2, PTPN11, SSH2]
KEGG:04660	T cell receptor signaling pathway	KEGG_11.01.2018	0.0724995	1	0.179304	1	[-1]	Group30	7.40741	8	[CBL, DLG1, GSK3B, KRAS, MAP3K7, NCK1, PAK2, PIK3CA]
KEGG:04917	Prolactin signaling pathway	KEGG_11.01.2018	0.389054	1	0.179304	1	[-1]	Group30	5.81395	5	[GSK3B, JAK2, KRAS, PIK3CA, SOCS4]
KEGG:05160	Hepatitis C	KEGG_11.01.2018	0.825568	0.825568	0.179304	1	[-1]	Group30	4.1958	6	[BRAF, GSK3B, KRAS, MAVS, PIAS1, PIK3CA]
KEGG:05213	Endometrial cancer	KEGG_11.01.2018	0.0878861	1	0.179304	1	[-1]	Group30	8.19672	5	[APC, BRAF, GSK3B, KRAS, PIK3CA]
KEGG:05220	Chronic myeloid leukemia	KEGG_11.01.2018	0.129404	1	0.179304	1	[-1]	Group30	7.59494	6	[BRAF, CBL, KRAS, PIK3CA, PTPN11, RB1]
KEGG:04012	ErbB signaling pathway	KEGG_11.01.2018	0.000574429	0.0574429	0.0728599	1	[-1]	Group31	12.5	11	[ABL2, BRAF, CBL, GSK3B, KRAS, MTOR, NCK1, PAK2, PIK3CA, PTK2, RPS6KB1]
KEGG:04062	Chemokine signaling pathway	KEGG_11.01.2018	0.704892	1	0.0728599	1	[-1]	Group31	4.2328	8	[BRAF, GSK3B, JAK2, KRAS, PIK3CA, PLCB1, PTK2, WASL]
KEGG:04510	Focal adhesion	KEGG_11.01.2018	0.265834	1	0.0728599	1	[-1]	Group31	5.41872	11	[ARHGAP5, BCL2, BRAF, GSK3B, IGF1R, ITGAV, PAK2, PIK3CA, PPP1R12A, PTK2, XIAP]
KEGG:04810	Regulation of actin cytoskeleton	KEGG_11.01.2018	0.0475761	1	0.0728599	1	[-1]	Group31	6.57277	14	[APC, ARHGEF12, BRAF, ITGAV, KRAS, NCKAP1, PAK2, PIK3CA, PIKFYVE, PPP1R12A, PTK2, RDX, SSH2, WASL]
KEGG:05205	Proteoglycans in cancer	KEGG_11.01.2018	0.0154488	1	0.0728599	1	[-1]	Group31	7.38916	15	[ARHGEF12, BRAF, CBL, IGF1R, ITGAV, ITPR1, KRAS, LOC539238, MTOR, PIK3CA, PPP1R12A, PTK2, PTPN11, RDX, RPS6KB1]
KEGG:05215	Prostate cancer	KEGG_11.01.2018	0.00120049	0.116448	0.0728599	1	[-1]	Group31	11.4583	11	[AR, BCL2, BRAF, CREB1, CREBBP, GSK3B, IGF1R, KRAS, MTOR, PIK3CA, RB1]
KEGG:05222	Small cell lung cancer	KEGG_11.01.2018	0.0989243	1	0.0728599	1	[-1]	Group31	7.36842	7	[APAF1, BCL2, ITGAV, PIK3CA, PTK2, RB1, XIAP]
KEGG:05418	Fluid shear stress and atherosclerosis	KEGG_11.01.2018	0.280626	1	0.0728599	1	[-1]	Group31	5.47945	8	[ACVR2A, BCL2, BMPR2, ITGAV, MAP3K7, MEF2C, PIK3CA, PTK2]
KEGG:04068	FoxO signaling pathway	KEGG_11.01.2018	0.0419997	1	0.0865579	1	[-1]	Group34	7.40741	10	[ATM, BRAF, CREBBP, IGF1R, INSR, KRAS, PIK3CA, RBL2, SMAD2, SMAD3]
KEGG:04110	Cell cycle	KEGG_11.01.2018	0.00407982	0.367184	0.0865579	1	[-1]	Group34	9.375	12	[ATM, CDC27, CREBBP, GSK3B, PRKDC, RB1, RBL2, SMAD2, SMAD3, SMC1A, STAG1, STAG2]
KEGG:04218	Cellular senescence	KEGG_11.01.2018	0.0038444	0.349841	0.0865579	1	[-1]	Group34	8.72093	15	[ATM, HIPK1, HIPK2, ITPR1, KRAS, LIN54, LOC512672, MTOR, PIK3CA, RB1, RBL2, SMAD2, SMAD3, TRPM7, TSC1]
KEGG:04926	Relaxin signaling pathway	KEGG_11.01.2018	0.65293	1	0.0865579	1	[-1]	Group34	4.44444	6	[CREB1, KRAS, PIK3CA, PLCB1, SMAD2, SMAD3]
KEGG:05165	Human papillomavirus infection	KEGG_11.01.2018	0.0148539	1	0.0865579	1	[-1]	Group34	6.6092	23	[APC, ATM, ATP6V0A1, ATP6V0A2, CHD4, CREB1, CREBBP, DLG1, GSK3B, ITGAV, KRAS, LOC512672, MAML1, MPP5, MTOR, PATJ, PIK3CA, PTK2, RB1, RBL2, RPS6KB1, TSC1, UBR4]
KEGG:05166	HTLV-I infection	KEGG_11.01.2018	0.157322	1	0.0865579	1	[-1]	Group34	5.61404	16	[APC, ATM, CDC27, CREB1, CREBBP, DLG1, ELK4, GSK3B, KRAS, LOC512672, PIK3CA, RB1, SMAD2, SMAD3, TRRAP, XIAP]
KEGG:05167	Kaposi's sarcoma-associated herpesvirus infection	KEGG_11.01.2018	0.209901	1	0.0865579	1	[-1]	Group34	5.52995	12	[CREB1, CREBBP, GSK3B, IL6ST, ITPR1, JAK2, KRAS, LOC512672, MTOR, PIK3C3, PIK3CA, RB1]
KEGG:05203	Viral carcinogenesis	KEGG_11.01.2018	0.321727	1	0.0865579	1	[-1]	Group34	5.07812	13	[CHD4, CREB1, CREBBP, DLG1, GTF2A1, GTF2E1, IL6ST, KRAS, LOC512672, PIK3CA, RB1, RBL2, UBR4]
KEGG:05210	Colorectal cancer	KEGG_11.01.2018	0.00262616	0.244233	0.0865579	1	[-1]	Group34	11.8421	9	[APC, APPL1, BCL2, BRAF, GSK3B, KRAS, PIK3CA, SMAD2, SMAD3]
KEGG:05215	Prostate cancer	KEGG_11.01.2018	0.00120049	0.116448	0.0865579	1	[-1]	Group34	11.4583	11	[AR, BCL2, BRAF, CREB1, CREBBP, GSK3B, IGF1R, KRAS, MTOR, PIK3CA, RB1]
KEGG:05226	Gastric cancer	KEGG_11.01.2018	0.0356716	1	0.0865579	1	[-1]	Group34	7.40741	12	[APC, BCL2, BRAF, GSK3B, KRAS, LRP6, MTOR, PIK3CA, RB1, RPS6KB1, SMAD2, SMAD3]
KEGG:04218	Cellular senescence	KEGG_11.01.2018	0.0038444	0.349841	0.0509904	1	[-1]	Group35	8.72093	15	[ATM, HIPK1, HIPK2, ITPR1, KRAS, LIN54, LOC512672, MTOR, PIK3CA, RB1, RBL2, SMAD2, SMAD3, TRPM7, TSC1]
KEGG:04725	Cholinergic synapse	KEGG_11.01.2018	0.0839625	1	0.0509904	1	[-1]	Group35	7.07965	8	[BCL2, CREB1, GNAQ, ITPR1, JAK2, KRAS, PIK3CA, PLCB1]
KEGG:04915	Estrogen signaling pathway	KEGG_11.01.2018	0.112749	1	0.0509904	1	[-1]	Group35	7	7	[CREB1, GNAQ, ITPR1, KRAS, PIK3CA, PLCB1, SP1]
KEGG:04916	Melanogenesis	KEGG_11.01.2018	0.297427	1	0.0509904	1	[-1]	Group35	5.82524	6	[CREB1, CREBBP, GNAQ, GSK3B, KRAS, PLCB1]
KEGG:04917	Prolactin signaling pathway	KEGG_11.01.2018	0.389054	1	0.0509904	1	[-1]	Group35	5.81395	5	[GSK3B, JAK2, KRAS, PIK3CA, SOCS4]
KEGG:05161	Hepatitis B	KEGG_11.01.2018	0.399313	1	0.0509904	1	[-1]	Group35	5.12821	8	[APAF1, BCL2, CREB1, CREBBP, KRAS, MAVS, PIK3CA, RB1]
KEGG:05165	Human papillomavirus infection	KEGG_11.01.2018	0.0148539	1	0.0509904	1	[-1]	Group35	6.6092	23	[APC, ATM, ATP6V0A1, ATP6V0A2, CHD4, CREB1, CREBBP, DLG1, GSK3B, ITGAV, KRAS, LOC512672, MAML1, MPP5, MTOR, PATJ, PIK3CA, PTK2, RB1, RBL2, RPS6KB1, TSC1, UBR4]
KEGG:05166	HTLV-I infection	KEGG_11.01.2018	0.157322	1	0.0509904	1	[-1]	Group35	5.61404	16	[APC, ATM, CDC27, CREB1, CREBBP, DLG1, ELK4, GSK3B, KRAS, LOC512672, PIK3CA, RB1, SMAD2, SMAD3, TRRAP, XIAP]
KEGG:05167	Kaposi's sarcoma-associated herpesvirus infection	KEGG_11.01.2018	0.209901	1	0.0509904	1	[-1]	Group35	5.52995	12	[CREB1, CREBBP, GSK3B, IL6ST, ITPR1, JAK2, KRAS, LOC512672, MTOR, PIK3C3, PIK3CA, RB1]
KEGG:05169	Epstein-Barr virus infection	KEGG_11.01.2018	0.276494	1	0.0509904	1	[-1]	Group35	5.26316	11	[BCL2, CREBBP, GSK3B, GTF2E1, LOC512672, MAP3K7, NUP214, PIK3CA, POLR2A, POLR3B, RB1]
KEGG:05203	Viral carcinogenesis	KEGG_11.01.2018	0.321727	1	0.0509904	1	[-1]	Group35	5.07812	13	[CHD4, CREB1, CREBBP, DLG1, GTF2A1, GTF2E1, IL6ST, KRAS, LOC512672, PIK3CA, RB1, RBL2, UBR4]
KEGG:05214	Glioma	KEGG_11.01.2018	0.0675265	1	0.0509904	1	[-1]	Group35	8.10811	6	[BRAF, IGF1R, KRAS, MTOR, PIK3CA, RB1]
KEGG:05215	Prostate cancer	KEGG_11.01.2018	0.00120049	0.116448	0.0509904	1	[-1]	Group35	11.4583	11	[AR, BCL2, BRAF, CREB1, CREBBP, GSK3B, IGF1R, KRAS, MTOR, PIK3CA, RB1]
KEGG:04015	Rap1 signaling pathway	KEGG_11.01.2018	0.590809	1	0.252502	1	[-1]	Group36	4.60829	10	[BRAF, GNAQ, IGF1R, INSR, KRAS, KRIT1, MAGI3, PIK3CA, PLCB1, PRKD3]
KEGG:04062	Chemokine signaling pathway	KEGG_11.01.2018	0.704892	1	0.252502	1	[-1]	Group36	4.2328	8	[BRAF, GSK3B, JAK2, KRAS, PIK3CA, PLCB1, PTK2, WASL]
KEGG:04068	FoxO signaling pathway	KEGG_11.01.2018	0.0419997	1	0.252502	1	[-1]	Group36	7.40741	10	[ATM, BRAF, CREBBP, IGF1R, INSR, KRAS, PIK3CA, RBL2, SMAD2, SMAD3]
KEGG:04071	Sphingolipid signaling pathway	KEGG_11.01.2018	0.146385	1	0.252502	1	[-1]	Group36	6.61157	8	[ABCC1, BCL2, GNAQ, KRAS, PIK3CA, PLCB1, PRKCE, SGMS1]
KEGG:04072	Phospholipase D signaling pathway	KEGG_11.01.2018	0.395051	1	0.252502	1	[-1]	Group36	5.19481	8	[DGKH, INSR, KRAS, MTOR, PIK3CA, PLCB1, PTPN11, TSC1]
KEGG:04213	Longevity regulating pathway	KEGG_11.01.2018	0.000856603	0.0848037	0.252502	1	[-1]	Group36	13.8462	9	[CLPB, EIF4EBP2, IGF1R, INSR, KRAS, MTOR, PIK3CA, RPS6KB1, RPTOR]
KEGG:04720	Long-term potentiation	KEGG_11.01.2018	0.0173136	1	0.252502	1	[-1]	Group36	10.1449	7	[BRAF, CREBBP, GNAQ, ITPR1, KRAS, PLCB1, RPS6KA3]
KEGG:04725	Cholinergic synapse	KEGG_11.01.2018	0.0839625	1	0.252502	1	[-1]	Group36	7.07965	8	[BCL2, CREB1, GNAQ, ITPR1, JAK2, KRAS, PIK3CA, PLCB1]
KEGG:04726	Serotonergic synapse	KEGG_11.01.2018	0.81043	1	0.252502	1	[-1]	Group36	4.16667	5	[BRAF, GNAQ, ITPR1, KRAS, PLCB1]
KEGG:04730	Long-term depression	KEGG_11.01.2018	0.0284657	1	0.252502	1	[-1]	Group36	10	6	[BRAF, GNAQ, IGF1R, ITPR1, KRAS, PLCB1]
KEGG:04914	Progesterone-mediated oocyte maturation	KEGG_11.01.2018	0.0942487	1	0.252502	1	[-1]	Group36	7.52688	7	[BRAF, CDC27, CPEB4, IGF1R, KRAS, PIK3CA, RPS6KA3]
KEGG:04915	Estrogen signaling pathway	KEGG_11.01.2018	0.112749	1	0.252502	1	[-1]	Group36	7	7	[CREB1, GNAQ, ITPR1, KRAS, PIK3CA, PLCB1, SP1]
KEGG:05214	Glioma	KEGG_11.01.2018	0.0675265	1	0.252502	1	[-1]	Group36	8.10811	6	[BRAF, IGF1R, KRAS, MTOR, PIK3CA, RB1]
KEGG:05218	Melanoma	KEGG_11.01.2018	0.236209	1	0.252502	1	[-1]	Group36	6.32911	5	[BRAF, IGF1R, KRAS, PIK3CA, RB1]
KEGG:04210	Apoptosis	KEGG_11.01.2018	0.187693	1	0.26385	1	[-1]	Group37	6.16438	9	[APAF1, ATM, BCL2, ITPR1, KRAS, LOC524719, PARP4, PIK3CA, XIAP]
KEGG:04725	Cholinergic synapse	KEGG_11.01.2018	0.0839625	1	0.26385	1	[-1]	Group37	7.07965	8	[BCL2, CREB1, GNAQ, ITPR1, JAK2, KRAS, PIK3CA, PLCB1]
KEGG:04916	Melanogenesis	KEGG_11.01.2018	0.297427	1	0.26385	1	[-1]	Group37	5.82524	6	[CREB1, CREBBP, GNAQ, GSK3B, KRAS, PLCB1]
KEGG:04926	Relaxin signaling pathway	KEGG_11.01.2018	0.65293	1	0.26385	1	[-1]	Group37	4.44444	6	[CREB1, KRAS, PIK3CA, PLCB1, SMAD2, SMAD3]
KEGG:05152	Tuberculosis	KEGG_11.01.2018	0.276494	1	0.26385	1	[-1]	Group37	5.26316	11	[APAF1, ARHGEF12, ATP6V0A1, ATP6V0A2, BCL2, CREB1, CREBBP, EEA1, JAK2, PIK3C3, RFX5]
KEGG:05160	Hepatitis C	KEGG_11.01.2018	0.825568	0.825568	0.26385	1	[-1]	Group37	4.1958	6	[BRAF, GSK3B, KRAS, MAVS, PIAS1, PIK3CA]
KEGG:05161	Hepatitis B	KEGG_11.01.2018	0.399313	1	0.26385	1	[-1]	Group37	5.12821	8	[APAF1, BCL2, CREB1, CREBBP, KRAS, MAVS, PIK3CA, RB1]
KEGG:05167	Kaposi's sarcoma-associated herpesvirus infection	KEGG_11.01.2018	0.209901	1	0.26385	1	[-1]	Group37	5.52995	12	[CREB1, CREBBP, GSK3B, IL6ST, ITPR1, JAK2, KRAS, LOC512672, MTOR, PIK3C3, PIK3CA, RB1]
KEGG:05169	Epstein-Barr virus infection	KEGG_11.01.2018	0.276494	1	0.26385	1	[-1]	Group37	5.26316	11	[BCL2, CREBBP, GSK3B, GTF2E1, LOC512672, MAP3K7, NUP214, PIK3CA, POLR2A, POLR3B, RB1]
KEGG:05203	Viral carcinogenesis	KEGG_11.01.2018	0.321727	1	0.26385	1	[-1]	Group37	5.07812	13	[CHD4, CREB1, CREBBP, DLG1, GTF2A1, GTF2E1, IL6ST, KRAS, LOC512672, PIK3CA, RB1, RBL2, UBR4]
KEGG:05214	Glioma	KEGG_11.01.2018	0.0675265	1	0.26385	1	[-1]	Group37	8.10811	6	[BRAF, IGF1R, KRAS, MTOR, PIK3CA, RB1]
KEGG:05215	Prostate cancer	KEGG_11.01.2018	0.00120049	0.116448	0.26385	1	[-1]	Group37	11.4583	11	[AR, BCL2, BRAF, CREB1, CREBBP, GSK3B, IGF1R, KRAS, MTOR, PIK3CA, RB1]
KEGG:05218	Melanoma	KEGG_11.01.2018	0.236209	1	0.26385	1	[-1]	Group37	6.32911	5	[BRAF, IGF1R, KRAS, PIK3CA, RB1]
KEGG:05220	Chronic myeloid leukemia	KEGG_11.01.2018	0.129404	1	0.26385	1	[-1]	Group37	7.59494	6	[BRAF, CBL, KRAS, PIK3CA, PTPN11, RB1]
KEGG:05222	Small cell lung cancer	KEGG_11.01.2018	0.0989243	1	0.26385	1	[-1]	Group37	7.36842	7	[APAF1, BCL2, ITGAV, PIK3CA, PTK2, RB1, XIAP]
KEGG:05223	Non-small cell lung cancer	KEGG_11.01.2018	0.190982	1	0.26385	1	[-1]	Group37	7.35294	5	[BRAF, EML4, KRAS, PIK3CA, RB1]
