# Supplementary material for: Detection of Co-expressed Pathway Modules Associated With Mineral Concentration and Meat Quality in Nelore Cattle
Source: Front Genet. 2019 Mar 13;10:210. doi: 10.3389/fgene.2019.00210 (PMC6424907; doi:10.3389/fgene.2019.00210)
Supplement: TABLE S5 — Genes targeted by eQTLs for each selected module. Genes with MM ≥ 0.8 are highlighted in bold. Spreadsheet tabs are divided by module. [file Table_5.XLSX]

## Sheet: M1
Detection of co-expressed pathway modules associated with meat quality and mineral concentration in Nelore cattle
Supplementary Table 5. Genes targeted by eQTLs for each selected module. Genes with MM>0.8 are highlighted in bold. Spreadsheet tabs are divided by module.
Gene Symbol	SNP ID	Number of eQTLs	MM
PARP14	rs111027859	1	0.923600016065336
HERC6	rs111027859	1	0.919422438811113
UBA7	rs135770163, rs41584849, rs42368640, rs43444149	4	0.905896786989018
EPSTI1	rs109337245	1	0.855300322461058
GBP4	rs111027859, rs135770163, rs42368640, rs133367268, rs134847248, rs135621295, rs135894931, rs137451109	8	0.759000168611104
WARS	rs41584849	1	0.721771902272641
TAP1	rs41722255	1	0.721768791253694
PML	rs137522194	1	0.701343058730936

## Sheet: M5
Gene Symbol	SNP ID	Number of eQTLs	MM
DOCK2	rs109984248, rs132703816, rs136800085, rs110639278, rs133917922	5	0.833254394373524
IL10RA	rs110237175	1	0.830612690408119
LCP2	rs41958687, rs110230607	2	0.812812803665277
SRGN	rs109000740, rs109896392	2	0.796085029459725
THEMIS2	rs43230751, rs43231337, rs135914685, rs109984248, rs132703816, rs136800085, rs110639278, rs133917922, rs108988328, rs133734177, rs134095631, rs42120466, rs137740028	13	0.771880731653705
EVI2B	rs41958687, rs110230607	2	0.731099025967489
CCR2	rs41958687, rs41958646, rs110230607, rs110946918, rs41957944, rs41957950, rs109886314	7	0.703964376103979
GIMAP7	rs42367495	1	0.695215538178749
AKNA	rs134095631	1	0.683315056366886
PIK3R5	rs134222862, rs41958687, rs110230607	3	0.626944639843286
SELL	rs43439302, rs137655201, rs135546810, rs136385712	4	0.610077025188725
CMTM7	rs43726953	1	0.605050870601958
ITGB7	rs135914685, rs109940676, rs110545035, rs135514086, rs133094747, rs41814665, rs109440367, rs134155084, rs135311765, rs133666409, rs134993302, rs109486557, rs134309048, rs137552295, rs137740028	15	0.595021682324376
NAAA	rs134794466, rs136202090	2	0.56689061348697

## Sheet: M6
Gene Symbol	SNP ID	Number of eQTLs	MM
PDE3B	rs137766044, rs109873557	2	0.894786368326542
THRSP	rs133473528, rs134780857	2	0.871867545996404
DGAT2	rs29013933	1	0.863499588465586
FASN	rs133473528	1	0.819311674156189
ELOVL5	rs133473528	1	0.813847845763036
SLC16A7	rs132879289, rs41581191	2	0.806007816848337
NCS1	rs136921969, rs110599639	2	0.781005325687012
DOCK11	rs137766044, rs109873557	2	0.7663853652227
RNF125	rs137766044, rs109873557	2	0.758161285570306
ACER3	rs110557491, rs109984248, rs132703816, rs136800085, rs110639278, rs133917922, rs110242967, rs134225791, rs110196671, rs136610099, rs136609253	11	0.672301951423177
ADM	rs42092779	1	0.663457097382472
STX12	rs133097787, rs109504875, rs110686431, rs110225456, rs110170388, rs110672259, rs132745513	7	0.645151468351673
ACER2	rs109579679	1	0.641858979430737
EPHX2	rs109811851, rs43229085	2	0.633559671468039
NNAT	rs135426758, rs110796345, rs134321661, rs109170602, rs43592223, rs43592218, rs43592201	7	0.616676927060122
LMO4	rs41931412, rs41572967	2	0.609473269717016
MAOB	rs43674778	1	0.523141239208556
MCCC1	rs43255057, rs42558288, rs42558326, rs136567853, rs137073255, rs43244621, rs134014064, rs136804068	8	0.393267302448683
SLC16A13	rs135914685, rs109940676, rs109984248, rs132703816, rs136800085, rs110639278, rs133917922, rs136610099	8	0.384821045815942
PTGR1	rs110622683, rs137549105, rs133543790, rs137315017, rs135602101, rs133064181, rs134823405, rs135985166, rs133817642, rs134646048, rs137720711, rs110697355, rs109714935, rs132781443, rs133822065, rs135980418, rs133122369, rs134750316, rs136548749, rs109335402, rs133224283, rs134624922, rs135385868, rs109566502, rs133510827, rs137317436, rs134840253, rs136486632, rs110565390, rs110753923, rs1374510…	38	0.381306140364884

## Sheet: M7
Gene Symbol	SNP ID	Number of eQTLs	MM
FAM129B	rs110672259, rs132745513	2	0.81293030231174
TAX1BP3	rs41597279	1	0.80258433138819
ACTB	rs41582485	1	0.784399185019928
ARPC3	rs110332666	1	0.681519081452987
PDIA5	rs133097787, rs109504875, rs110686431, rs110225456, rs110170388, rs109777675, rs110672259, rs137435140, rs132745513, rs109435978	10	0.66623777019024
C1QTNF5	rs133097787, rs109504875, rs110686431, rs110225456, rs110170388, rs110672259, rs132745513	7	0.661803104891716
TSPAN9	rs109440794	1	0.633144159229471
TAGLN	rs135017776, rs41890252	2	0.607838170074373
FLNA	rs135017776	1	0.607369970737831
MFHAS1	rs135739001	1	0.606725954825609
PQLC3	rs109984248, rs132703816, rs136800085, rs110242967, rs134225791, rs110196671, rs110672259, rs132745513	8	0.602464489445011
FGR	rs135914685, rs109940676, rs109984248, rs110639278, rs133917922, rs108988328, rs110242967, rs134225791, rs110196671, rs41814665, rs109440367, rs110162928, rs137552295, rs137415979, rs43726953, rs43726967, rs41646812, rs137740028	18	0.588556105051913
PACSIN2	rs42778229	1	0.58414761614701
IFITM3	rs133944574, rs137400211	2	0.572147103933772
ENTPD1	rs136318998, rs133411436, rs137357399	3	0.532994285809663
ACSF2	rs133802660	1	0.513041987860482
ABHD3	rs134960961	1	0.511607753722318
TRAF3IP2	rs43726953	1	0.508136111673794
EDN1	rs43630160	1	0.507599373086475
EPHA2	rs132945184	1	0.495654375896451
MGAT1	rs42582790	1	0.489309826025065
RAB7B	rs132989618, rs29025402	2	0.489182558500233
CD36	rs109443524	1	0.48767473213153
BMP2	rs136926844, rs42326694, rs42326710, rs42326713, rs42326715, rs109179738, rs110470716, rs133780131, rs109664962, rs132961498, rs42327464, rs108944178, rs42364557, rs110356574	14	0.482123947832939
HAPLN3	rs41975019, rs136676186	2	0.47604956314301
CDC42EP4	rs133065280, rs135233135	2	0.469160386832985
SMAD6	rs42746549	1	0.464519712440871
BCAR1	rs109940676, rs41639637, rs109440367, rs137740028	4	0.448178685711442
CADPS2	rs136849238	1	0.442403122305425
ARHGAP27	rs109984248, rs132703816, rs136800085, rs110639278, rs133917922, rs110242967, rs134225791, rs110196671	8	0.430713033011722
HS1BP3	rs134590244, rs41751194, rs135914685, rs109940676, rs109984248, rs132703816, rs136800085, rs110639278, rs133917922, rs43163609, rs43469885, rs110396768, rs110801095, rs110076686, rs110175417, rs110598252, rs109896046, rs137732541, rs109084991, rs110242967, rs134225791, rs110196671, rs110077164, rs110561011, rs135061608, rs135520464, rs134767414, rs136478269, rs134279379, rs41814665, rs108974354, …	50	0.418528780007492
FAM20A	rs137525867	1	0.416759131952779
DIXDC1	rs110988763, rs43493386, rs133942318, rs137767832, rs133857779, rs133582460, rs136613449, rs136319392, rs133619698, rs134382634, rs136294542, rs134620797, rs110312759, rs109499220, rs121918991	15	0.409138732536904
CCDC102A	rs109630523, rs135197631, rs137602930, rs133097787, rs109504875, rs110686431, rs110225456, rs110170388, rs109777675, rs110672259, rs137435140, rs132745513	12	0.408942543991434
SMAGP	rs134483943	1	0.403940406835476
BAX	rs135914685, rs41814665, rs108974354, rs109440367	4	0.401991488866902
GJA5	rs109936249	1	0.39447404381944
CD320	rs110639278, rs133917922	2	0.393587388438289
ACSS1	rs133356249, rs134658119, rs110988763, rs133739851, rs43493386, rs133942318, rs133769707, rs136613449, rs137726565, rs41605657, rs110862865, rs136289499, rs109033645, rs109206351, rs109126156, rs133952074, rs136196870, rs109161732, rs110956243, rs109757561, rs135273308, rs135114899, rs110676654, rs41585737, rs132864792, rs136727095, rs42725700, rs42845899, rs42846543	29	0.387964439104214
SRXN1	rs137780202	1	0.380119403456925
BOLA	rs136092545, rs109476334, rs109905817, rs133778695, rs109528441	5	0.378998901337389
NFATC4	rs29018687, rs110672259, rs132745513	3	0.3719093909949
ARHGAP25	rs110557491, rs135914685, rs109984248, rs132703816, rs136800085, rs110639278, rs133917922, rs110396768, rs110801095, rs110076686, rs110175417, rs110598252, rs109896046, rs137732541, rs110242967, rs134225791, rs110196671, rs108991474, rs135514086, rs133094747	20	0.371663539856406
MPDU1	rs42879465, rs42878726, rs134085221	3	0.370429109833461
ABCA3	rs42960720	1	0.367129489710265
PSEN2	rs135814026, rs135406561, rs134194763, rs29021598, rs110573052, rs109348957, rs109192474	7	0.34999319535802
PIM1	rs110659736, rs41795573	2	0.347907405003373
RAB15	rs43710096, rs110979600, rs133832435, rs134601683	4	0.347723044972297
PPM1F	rs133439814	1	0.345872662920196
MYH11	rs135017776	1	0.331020277226873
SUSD2	rs135270777	1	0.319792158546441
FAM214B	rs137282900	1	0.309508118857461
PNPLA2	rs134813792, rs43415132, rs136584128	3	0.30606913254253
PPM1D	rs109984248, rs134095631, rs134388814, rs135393467, rs132684582, rs136764192	6	0.303686189182914
CCL1	rs110456472, rs134388687	2	0.302126257036172
PTPRCAP	rs135914685, rs109940676, rs110545035, rs109488874, rs41612806, rs108964085, rs110297051, rs110102172, rs135514086, rs133094747, rs137552295, rs41646812	12	0.289202779423537
ALG14	rs110481483, rs134155084, rs135311765, rs133666409, rs134993302, rs109486557, rs134309048	7	0.277647298503288
ECE2	rs110129186	1	0.264707310732444
NDRG4	rs137461885, rs135699036	2	0.253374919443645
SEMA3F	rs133144838	1	0.245202362360953
SIRT6	rs137213606, rs135112808, rs135912109, rs135914685, rs109940676, rs137525867, rs109984248, rs132703816, rs136800085, rs110639278, rs133917922, rs43469885, rs110175417, rs110598252, rs109896046, rs137732541, rs108988328, rs110242967, rs134225791, rs110196671, rs108991474, rs135514086, rs133094747, rs110561011, rs134095631, rs137552295, rs136609253, rs132914250, rs41646812, rs137740028	30	0.243757794111021
WDR4	rs109940676, rs110639278, rs133917922, rs110242967, rs134225791, rs110196671, rs136326069, rs108991474, rs136478269, rs134279379, rs110481483, rs110162928, rs109777972, rs137552295, rs137740028	15	0.243370978428779
B2M	rs132972973	1	0.230614773835889
TMEM14A	rs134998649, rs133941859, rs133816334	3	0.228227734698335
EIF1AD	rs135914685, rs137525867, rs110545035, rs137740028, rs132684582, rs136764192	6	0.206716345820135
PALMD	rs133590893, rs132894811	2	0.202285996055002
GIPC2	rs109712684, rs137594086, rs110300068, rs110826573	4	0.201376154637359
DPH2	rs135061608, rs135520464, rs134767414, rs136478269, rs134279379	5	0.198384388964179
PLA2G7	rs137341074, rs134231394, rs136581229, rs134212794, rs41604174, rs109199422, rs41604172, rs133941093, rs110863284, rs110513609, rs109136782, rs135735289, rs110529321, rs133089170, rs109237975, rs109264240, rs110729420, rs109690540, rs110310028, rs109558921, rs109459969, rs109301246, rs109381466, rs109081026, rs134138017	25	0.196703942922003
SNAPC1	rs135914685, rs109940676, rs109984248, rs132703816, rs136800085, rs110639278, rs133917922, rs136609253	8	0.193592564055402
GSS	rs134128662	1	0.150447130671113
ZBTB5	rs43424685	1	0.136263896363226
CBX3	rs134436580	1	0.136054527877267
AQP3	rs134638989, rs134722778, rs133129824	3	0.10632140162353
DCAF12	rs133239609, rs136150528, rs133051353, rs137256713, rs136198552, rs135829650	6	0.100553793522008
TIGD7	rs42481686, rs42481672, rs137213606, rs135912109, rs135914685, rs109940676, rs137525867, rs109984248, rs110639278, rs133917922, rs43163609, rs43469885, rs110396768, rs110801095, rs110076686, rs110175417, rs110598252, rs109896046, rs137732541, rs109084991, rs110125895, rs110297051, rs110102172, rs135422302, rs108988328, rs110242967, rs134225791, rs110196671, rs136326069, rs108991474, rs135514086, …	75	0.0682264943343554

## Sheet: M8
Gene Symbol	SNP ID	Number of eQTLs	MM
ANXA1	rs110672259, rs132745513	2	0.886949683750507
MARVELD1	rs133097787, rs109504875, rs110686431, rs110225456, rs110170388, rs110672259, rs132745513	7	0.840610391049792
MFAP5	rs110279458, rs134407381	2	0.832673526764484
ISLR	rs110107165	1	0.81612186395824
AEBP1	rs110672259, rs132745513	2	0.811650056309646
PCDH18	rs134107947	1	0.788149411917166
LOXL2	rs133097787, rs109504875, rs110686431, rs110225456, rs110170388, rs110672259, rs132745513	7	0.783288852203007
DKK3	rs110672259, rs132745513	2	0.776747168980091
PI16	rs110879640, rs136906228, rs135120313, rs111017844, rs110343243, rs110172601	6	0.768985524907839
C3AR1	rs42797051, rs134222862	2	0.762687703031189
PLTP	rs137138701, rs42979165, rs110107165	3	0.759486651004846
NOV	rs134407381, rs136638558	2	0.759413688843553
TNC	rs110672259, rs132745513, rs109768101, rs137266670, rs135246597	5	0.752528836060613
C1QC	rs109705986	1	0.751612246398053
FRMD4B	rs137571674	1	0.744298173209886
CADM3	rs134033375, rs137571674, rs137193443, rs133236731, rs109434434	5	0.729126866211877
POSTN	rs109989341, rs134285331, rs109361638	3	0.719738192641754
POFUT1	rs109283156	1	0.71689672584745
ASPN	rs42821533, rs42470823	2	0.713749921524366
EFEMP1	rs41644369	1	0.71271337722678
MAMDC2	rs134443065	1	0.703165384234583
SFRP4	rs109014733	1	0.698693350389788
GPR34	rs42797051	1	0.695251866400976
ELN	rs43467652, rs43467654, rs134040217, rs137551818	4	0.687171247926315
GPNMB	rs136324176, rs132900853, rs134943975, rs136683910, rs43528002, rs135394759	6	0.68327146020459
PTMS	rs110672259, rs132745513	2	0.666452501955762
PI15	rs43355292	1	0.660744288005895
FMOD	rs109361638	1	0.65885021149345
SRC	rs135914685, rs109940676, rs109084991, rs110242967, rs134225791, rs110196671, rs41814665, rs109440367, rs137740028	9	0.65461024062244
CPQ	rs134407381, rs110066506, rs137788513, rs132758105, rs132950872	5	0.650688300591101
GPR137B	rs109142779	1	0.64908994479983
C1S	rs137386793	1	0.648634963498322
TUSC3	rs110183484, rs110691616, rs109672446, rs110768883, rs132748517, rs110304994, rs135885169, rs136809650, rs109416677, rs133129904, rs110722390	11	0.642196624044546
PHF19	rs109811851, rs43229085	2	0.638167031878457
TGIF1	rs134407381	1	0.630715602729902
THBS4	rs110668767	1	0.629090390874878
LAPTM4A	rs42021922	1	0.604026936083865
TENM3	rs137388629	1	0.601999195857847
NONO	rs108980319, rs109334365, rs41580349	3	0.599741499196238
EXT2	rs43704807	1	0.599617320965409
NPTXR	rs137213606, rs109940676, rs137525867, rs109984248, rs43469885, rs134930167, rs109168192, rs108988328, rs110242967, rs134225791, rs110196671, rs136326069, rs108991474, rs135514086, rs133094747, rs42023197, rs42023200, rs42023210, rs134095631, rs133058866, rs41814665, rs109440367, rs110685681, rs134155084, rs135311765, rs133666409, rs134993302, rs109486557, rs134309048, rs137552295, rs132914250, r…	34	0.599116709492244
CC2D2A	rs41899523	1	0.593109302634376
TIAM1	rs137213606, rs135112808, rs109940676, rs109984248, rs132703816, rs136800085, rs110639278, rs133917922, rs134400660, rs110242967, rs134225791, rs110196671, rs135514086, rs133094747, rs110561011, rs42023200, rs134155084, rs135311765, rs133666409, rs134993302, rs109486557, rs134309048, rs137552295, rs136609253, rs43726953, rs43726967, rs132914250, rs41646812	28	0.581031608597168
PLA2G4A	rs110237127, rs110822591, rs110552553, rs137798166	4	0.573532255398885
GLMP	rs135914685, rs109984248, rs132703816, rs136800085, rs110639278, rs133917922, rs109084991, rs110242967, rs134225791, rs110196671, rs109440367, rs137740028	12	0.57223536719767
LOXL4	rs109418925	1	0.568391458045307
TRERF1	rs137571674, rs109434434	2	0.56065833435486
AP1S1	rs42008026	1	0.554600711205748
F3	rs42320898	1	0.54796688001262
GDA	rs109954073, rs134222862	2	0.545621347979024
PLVAP	rs132664554	1	0.544725936099739
ADCY3	rs135534252, rs42128371, rs109630523	3	0.543341976051854
LOXL3	rs110672259, rs132745513	2	0.54121362733143
CD5L	rs134611166, rs109129214	2	0.537925824512912
GANAB	rs136704898	1	0.532602044201888
FUT8	rs135724202, rs110267781, rs135900600, rs109736157, rs136007322, rs109433719, rs133769432, rs109543244, rs135507459, rs134048493	10	0.529422918992399
PREX1	rs109984248, rs110639278, rs133917922, rs110242967, rs134225791, rs110196671, rs134095631, rs137740028	8	0.527614142141387
SLC6A6	rs42420625, rs42420584, rs110625380, rs42420575, rs110988763, rs109378149, rs135828755, rs133179662, rs41670228, rs135214037, rs43535233, rs110778230, rs136727095, rs134386088, rs42725700, rs137120452, rs133147341, rs42726340, rs133509927, rs137530470, rs109043048, rs109142779, rs42845899, rs42846543, rs42087452	25	0.524925475437989
ST6GAL1	rs134794466, rs136202090	2	0.522978124035853
MKI67	rs135206448	1	0.518902651813155
MLLT11	rs109077994	1	0.511672127441482
TMEM181	rs137000874, rs132697398, rs110133118, rs137351885, rs109749964	5	0.511137913908885
THBS2	rs136808582, rs134117055	2	0.508057089558624
HSD17B12	rs43383299	1	0.500877933249711
SERPINB8	rs135534252, rs42128371, rs135950065, rs134047088	4	0.50025024707067
NSDHL	rs43771111	1	0.497526929333385
KIT	rs110890760, rs133417288, rs133062502, rs134794466, rs136202090, rs134382468	6	0.481765580602419
PPM1M	rs137282900	1	0.479768431231768
CYB561	rs135914685, rs109440367, rs136609253, rs132684582, rs136764192	5	0.473338313824233
ADORA2B	rs134590244, rs41751194, rs137525867, rs109984248, rs132703816, rs136800085, rs110639278, rs133917922, rs43469885, rs110396768, rs110801095, rs110076686, rs110175417, rs110598252, rs109896046, rs137732541, rs109084991, rs108988328, rs110242967, rs134225791, rs110196671, rs133058866, rs134155084, rs135311765, rs133666409, rs134993302, rs109486557, rs134309048, rs137552295, rs137740028	30	0.470779475602069
CA5B	rs132876069	1	0.468202300173758
PLEKHA4	rs42590304	1	0.464125824534921
C1QTNF2	rs108988328	1	0.463889690900941
PRG4	rs134186102, rs42965727, rs135470403	3	0.454681441036161
PMM2	rs109900921	1	0.453514334968285
GPRC5B	rs42061772, rs110784434, rs135914650, rs41649636, rs109628654, rs109797232, rs134923731	7	0.439492015750078
ORMDL2	rs135914685, rs43163609, rs42367641, rs134095631, rs136610099, rs137415979	6	0.420962665362506
PIP4K2A	rs134095631, rs43726953, rs43726967	3	0.419429850684658
ARSB	rs134183339, rs134655709, rs132806081	3	0.409367443277329
SLC41A2	rs134098809, rs135932346, rs110118407, rs136335158, rs110534162, rs133671478, rs110753071, rs109267145, rs110531656, rs110691693, rs135241064	11	0.377314754509334
NR2F1	rs109130131, rs133338302, rs137726827, rs136449684, rs137414052, rs134226940, rs135706192, rs134020475, rs137585599, rs136174310, rs135062606, rs136196246, rs134528149, rs137756137, rs133552324, rs137416786, rs133131230, rs137182711, rs137587211, rs134637402, rs133432837, rs137353449, rs135798610, rs132976883, rs110576232, rs135464227, rs136211707, rs136877339, rs134597583, rs110879022, rs1367909…	37	0.373950718223306
ASNS	rs132679084	1	0.373329744290883
CYP20A1	rs134721330	1	0.35808566454354
RBP1	rs109086298, rs134802067, rs110221626, rs135771377, rs110635609, rs132773879, rs136701923, rs135199890, rs135023705	9	0.357599376726181
KIAA1755	rs110805804, rs108938210, rs42032117, rs135387983, rs42032094, rs41642174, rs135430566	7	0.356169923160974
PTGDS	rs134887690, rs136715938	2	0.354878386010427
SLC2A1	rs110778230	1	0.35255977539583
IL33	rs109305478, rs135667132	2	0.351704831676779
CHI3L1	rs43054286	1	0.348073208424768
TTYH2	rs109744711	1	0.347636953272145
PLAT	rs134991491, rs135965367	2	0.337724162066967
SBSPON	rs134095631, rs109440367, rs132914250, rs132684582, rs136764192	5	0.327638532679803
P3H4	rs41900888, rs41900885	2	0.323488437350799
XRCC4	rs109460836	1	0.322365237290626
VMAC	rs133383461, rs135306853, rs135980529, rs137822955, rs137425890	5	0.318896641983331
SLC2A3	rs134595185	1	0.311988250943237
PTI	rs133760272, rs133683314	2	0.308994221815651
CAPRIN2	rs41569814, rs136915587	2	0.295919950553255
POLA2	rs134625376	1	0.293358151958139
PXYLP1	rs42343482	1	0.284651221074524
FEZ2	rs133880717	1	0.284615373017995
ARSA	rs43230751, rs43231337, rs137740028	3	0.284074793908701
ATG4C	rs133895481	1	0.282839322052193
PSPH	rs43435359, rs110647357, rs133473528	3	0.272653748862961
DMPK	rs133320513, rs137565648, rs109859725, rs109294975	4	0.271715120152344
RGMB	rs42108969	1	0.233577051658647
RCN2	rs134786139, rs135949030	2	0.229027810953731
SIX2	rs135535345, rs43222405, rs43222401, rs42101904, rs42101901	5	0.226829714497033
UCHL1	rs135225672, rs110593184, rs132882178	3	0.223065214239629
PRSS23	rs136003247, rs109283190, rs134576663, rs134069018	4	0.221499836215026
CLDN1	rs134163232, rs137626720, rs133474210, rs136172877, rs109300561, rs132989280	6	0.221032167701096
IFT27	rs110274393	1	0.217303281273193
BOLA-DQB	rs134510877, rs133707740, rs134857722, rs133360232, rs136760466, rs137652883, rs42089074, rs42089079, rs42089112, rs42089125, rs42097010	11	0.215195543516245
CEP170B	rs109811851, rs43229085	2	0.204697075324598
CTNS	rs137740028	1	0.171196994720034
MCM4	rs43230751, rs43231337, rs137213606, rs43297830, rs135112808, rs110557491, rs109940676, rs109984248, rs132703816, rs136800085, rs110639278, rs133917922, rs109084991, rs108988328, rs110242967, rs134225791, rs110196671, rs133734177, rs109236363, rs110077164, rs135079996, rs109394236, rs134665677, rs136355161, rs42658653, rs41814665, rs108974354, rs109440367, rs110685681, rs137552295	30	0.167013834838087
GNPNAT1	rs108946356	1	0.166298233212103
ARL10	rs41646812	1	0.15986657760437
TMEM98	rs109268270	1	0.155122981884839
TSPYL2	rs135914685, rs41814665, rs109440367, rs136547282	4	0.147628219741774
CYB5RL	rs109149575	1	0.144393569483835
PLP1	rs43631229	1	0.141108292953811
C8H9orf64	rs135914685, rs137525867, rs109984248, rs43163609, rs43469885, rs135514086, rs133094747, rs134095631, rs109145948, rs110685681, rs109202970, rs110481483, rs110162928, rs135796971, rs29015079, rs109777972, rs110851849, rs109167287, rs132739394, rs133782336, rs109609827, rs109101895, rs135628919, rs134981779, rs136525838, rs134155084, rs135311765, rs133666409, rs134993302, rs109486557, rs134309048,…	42	0.140230183424461
CYP4B1	rs135374316, rs109133471, rs110365597, rs137706254	4	0.139091729583099
NANP	rs110557491, rs135914685, rs109940676, rs43469885, rs110396768, rs110801095, rs110076686, rs109337245, rs108988328, rs110242967, rs134225791, rs110196671, rs110561011, rs134095631, rs137552295, rs132914250	16	0.124927391935497
UHRF1	rs110395895	1	0.0819819134073202
PKMYT1	rs42883301, rs42883266, rs42883257, rs42883250, rs42883245, rs42882317	6	0.0683230872119652
GDPGP1	rs134590244, rs41751194, rs137213606, rs135112808, rs135912109, rs110557491, rs135914685, rs109940676, rs109984248, rs132703816, rs136800085, rs110639278, rs133917922, rs43163609, rs43469885, rs108988328, rs109158392, rs110242967, rs134225791, rs110196671, rs136326069, rs108991474, rs135514086, rs133094747, rs110077164, rs110561011, rs136478269, rs134279379, rs134095631, rs109440367, rs110685681,…	67	0.0379744254208811
ETV4	rs135514086, rs133094747	2	0.0297429390716182

## Sheet: M9
Gene Symbol	SNP ID	Number of eQTLs	MM
ATF3	rs135613815	1	0.849718846474307
CTGF	rs110672259, rs132745513	2	0.849718846474307
CYR61	rs110672259, rs132745513	2	0.554296813438634
FOSL2	rs42239322	1	0.445959538719819
ID1	rs136607103, rs136694731	2	0.641837138347902
JOSD1	rs133821104, rs109155697, rs109580293	3	0.422375499724005
JUN	rs135446069	1	0.590060861019249
PPP1R15A	rs109611634, rs133828764	2	0.640808373857241
ZBTB48	rs109036198, rs110165235, rs135439773, rs110123180	4	0.502354793847988

## Sheet: M17
Gene Symbol	SNP ID	Number of eQTLs	MM
SETX	rs137236655, rs134905945	2	0.813507761463678
AQR	rs110434008	1	0.801214244303045
NEB	rs135092787	1	0.794215444904411
BRAF	rs110434008	1	0.778397776461907
PBRM1	rs111010838	1	0.766714357464063
CNOT1	rs109704475	1	0.757043177022185
MTF1	rs110434008	1	0.755105038352152
CDK12	rs43771111	1	0.734990875496274
ZZEF1	rs137349723, rs135086198	2	0.73220479025198
RALGAPB	rs111010838	1	0.723277657275789
PGAP1	rs110242967, rs134225791, rs110196671, rs108991474, rs110561011, rs137552295, rs132684582, rs136764192	8	0.722487082669648
UBXN7	rs43771111	1	0.716326537192261
STRN	rs111010838, rs110434008, rs134133810	3	0.714353044357673
ZNF654	rs109704475	1	0.70614666043248
ZNF451	rs109940676, rs110242967, rs134225791, rs110196671, rs136326069, rs108991474, rs109236363, rs110077164, rs135079996, rs109394236, rs134665677, rs136355161, rs42658653, rs110561011	14	0.687892725955023
PGM2	rs108980319, rs109334365, rs41580349	3	0.686700628551814
FBXO28	rs111010838	1	0.683797461696982
UTP20	rs110434008	1	0.670759543480962
DGKH	rs43415132	1	0.660445974777356
CDK13	rs111010838	1	0.65657193682274
DPH5	rs109394236, rs134665677	2	0.653559389969606
AR	rs110077164, rs110561011	2	0.641458553396573
TULP4	rs110610619, rs109927193, rs135955471, rs136662133, rs110181274, rs110052635, rs136325076, rs109428311, rs110449318, rs109604010, rs136063329, rs134221143, rs137000874, rs132697398, rs134110001, rs134672623, rs110133118, rs137351885, rs109749964	19	0.63794868909528
CBX5	rs110434008	1	0.631518974497265
PREPL	rs43641148	1	0.623944211095428
RLF	rs109704475	1	0.62344807422607
RB1	rs109704475	1	0.600955291808796
PUM2	rs111010838	1	0.59682859124739
SP140L	rs136453218, rs135487439, rs136509631	3	0.582557030704718
STX17	rs132729161	1	0.577805224622054
DHX36	rs109704475	1	0.567391306060489
MTO1	rs110561011	1	0.552568305355751
RREB1	rs109202742, rs136843777	2	0.552434201888605
SETD1B	rs135061608, rs135520464, rs134767414, rs136478269, rs134279379	5	0.551617581301636
INPP4B	rs133167990, rs109613896, rs109550465, rs134009722	4	0.547417130272843
KIAA1551	rs109266309	1	0.545325195855248
DPY19L4	rs109704475	1	0.539773539840631
PDE3A	rs136536771	1	0.53806347325959
MAP4K5	rs109704475	1	0.533481122480466
PCGF5	rs109704475	1	0.530393106289251
ZFR	rs135848494, rs135465723, rs42605631	3	0.527389635287325
RALGAPA2	rs135061608, rs135520464, rs134767414, rs137110347	4	0.514722605115153
INO80	rs111010838	1	0.490987595995156
ACVR2A	rs109704475	1	0.478243022975519
CASZ1	rs137349723, rs133576521, rs135086198	3	0.477913024939931
TECPR2	rs136478269, rs134279379	2	0.475905494459071
RYR3	rs110402020	1	0.475752637468499
USP42	rs43771111, rs132684582, rs136764192	3	0.472627053968929
PLEC	rs42759118	1	0.47060063411535
SPRTN	rs109940676, rs110242967, rs134225791, rs110196671, rs109236363, rs110077164, rs135079996, rs109394236, rs134665677, rs136355161, rs42658653, rs134095631, rs132684582, rs136764192	14	0.470572610310915
NAPEPLD	rs137349723, rs135086198	2	0.46708503282002
ST8SIA5	rs110988763, rs133942318, rs137767832, rs133857779, rs133582460, rs136613449, rs136319392, rs133619698, rs134382634, rs136294542, rs134620797, rs137749121, rs109126156, rs109161732, rs110956243, rs137586132, rs133053112, rs110748721, rs109739082, rs110117548, rs109521826	21	0.436682412289483
DSTYK	rs136427596	1	0.431694539630116
PLEKHA8	rs134095631	1	0.431319160071927
ZNF432	rs110242967, rs134225791, rs110196671, rs110561011	4	0.424744230425809
STON2	rs132653901	1	0.423746080294564
ZNF407	rs111010838	1	0.418595195822637
SAAL1	rs136688415, rs43286577	2	0.40280604938058
ZSCAN20	rs136478269, rs134279379, rs43726953	3	0.400447710073458
ZNF184	rs137213606, rs135112808, rs135912109, rs109940676, rs109984248, rs110242967, rs134225791, rs110196671, rs136326069, rs108991474, rs109236363, rs110077164, rs135079996, rs109394236, rs134665677, rs136355161, rs42658653, rs110561011, rs136478269, rs134279379, rs134095631, rs110685681, rs110481483, rs110162928, rs134155084, rs135311765, rs133666409, rs134993302, rs109486557, rs134309048, rs13755229…	36	0.347457113292572
AEBP2	rs43063713, rs111010838	2	0.341454699598695
PLAGL2	rs108965205	1	0.33701827006552
MAP3K9	rs109084991, rs110242967, rs134225791, rs110196671, rs136326069, rs108991474, rs110077164, rs136478269, rs134279379, rs109440367, rs137740028	11	0.27251903369734
TMED6	rs109236363, rs110077164, rs135079996, rs136355161, rs42658653, rs133058866, rs136609253	7	0.239971512968233
HMGCS1	rs109704475	1	0.218902951922344
PDK1	rs133281809	1	0.172118219082926
