# Supplementary material for: Detection of Co-expressed Pathway Modules Associated With Mineral Concentration and Meat Quality in Nelore Cattle
Source: Front Genet. 2019 Mar 13;10:210. doi: 10.3389/fgene.2019.00210 (PMC6424907; doi:10.3389/fgene.2019.00210)
Supplement: TABLE S6 — Summary of pathway analysis from ClueGo for hub genes. [file Table_6.XLSX]

## Sheet: ClueGO Analysis
Detection of co-expressed pathway modules associated with meat quality and mineral concentration in Nelore cattle
Supplementary Table 6. Summary of pathway analysis from ClueGo for hub genes.
GOID	GOTerm	Ontology Source	Term PValue	Term PValue Corrected with Bonferroni step down	Group PValue	Group PValue Corrected with Bonferroni step down	GOLevels	GOGroups	% Associated Genes	Nr. Genes	Associated Genes Found
KEGG:00030	Pentose phosphate pathway	KEGG_11.01.2018	0.00371336	0.0705539	0.00371336	0.0148535	[-1]	Group00	10.3448	3	[FBP1, G6PD, TKT]
KEGG:04120	Ubiquitin mediated proteolysis	KEGG_11.01.2018	0.00441151	0.0794072	0.00441151	0.0132345	[-1]	Group01	4.22535	6	[BIRC6, HERC1, HERC2, HUWE1, ITCH, UBR5]
KEGG:00310	Lysine degradation	KEGG_11.01.2018	6.94776e-05	0.00270963	6.94776e-05	0.000555821	[-1]	Group02	9.23077	6	[ASH1L, KMT2A, KMT2C, KMT2D, LOC540197, PRDM2]
KEGG:05205	Proteoglycans in cancer	KEGG_11.01.2018	0.000344725	0.0117207	0.000344725	0.00206835	[-1]	Group03	4.4335	9	[CAV1, CD44, DCN, FGFR1, FN1, ITGB5, MRAS, MSN, MYC]
KEGG:05230	Central carbon metabolism in cancer	KEGG_11.01.2018	0.0309832	0.0929497	0.0309832	0.0309832	[-1]	Group04	4.7619	3	[FGFR1, G6PD, MYC]
KEGG:00062	Fatty acid elongation	KEGG_11.01.2018	0.00335543	0.070464	0.00921316	0.0184263	[-1]	Group05	10.7143	3	[ELOVL5, ELOVL6, HACD2]
KEGG:01040	Biosynthesis of unsaturated fatty acids	KEGG_11.01.2018	0.00335543	0.070464	0.00921316	0.0184263	[-1]	Group05	10.7143	3	[ELOVL5, ELOVL6, HACD2]
KEGG:05161	Hepatitis B	KEGG_11.01.2018	4.63019e-05	0.00194468	8.12124e-05	0.000568487	[-1]	Group06	5.76923	9	[CREB5, DDX58, FOS, IFIH1, IRF7, JUN, MYC, TGFB3, YWHAB]
KEGG:05168	Herpes simplex infection	KEGG_11.01.2018	0.000490405	0.0161834	8.12124e-05	0.000568487	[-1]	Group06	4.22535	9	[DDX58, EIF2AK2, FOS, IFIH1, IRF7, JUN, LOC100139670, OAS1Y, TNFRSF1A]
KEGG:05210	Colorectal cancer	KEGG_11.01.2018	0.0092823	0.0835407	8.12124e-05	0.000568487	[-1]	Group06	5.26316	4	[FOS, JUN, MYC, TGFB3]
KEGG:05160	Hepatitis C	KEGG_11.01.2018	0.00456513	0.0776072	3.72586e-05	0.000335327	[-1]	Group07	4.1958	6	[DDX58, EIF2AK2, IRF7, LOC100139670, OAS1Y, TNFRSF1A]
KEGG:05161	Hepatitis B	KEGG_11.01.2018	4.63019e-05	0.00194468	3.72586e-05	0.000335327	[-1]	Group07	5.76923	9	[CREB5, DDX58, FOS, IFIH1, IRF7, JUN, MYC, TGFB3, YWHAB]
KEGG:05162	Measles	KEGG_11.01.2018	0.00139386	0.0362403	3.72586e-05	0.000335327	[-1]	Group07	4.54545	7	[DDX58, EIF2AK2, IFIH1, IRF7, MSN, MX1, OAS1Y]
KEGG:05164	Influenza A	KEGG_11.01.2018	0.000227841	0.00820227	3.72586e-05	0.000335327	[-1]	Group07	4.6875	9	[DDX58, EIF2AK2, IFIH1, IRF7, JUN, MX1, OAS1Y, RSAD2, TNFRSF1A]
KEGG:05168	Herpes simplex infection	KEGG_11.01.2018	0.000490405	0.0161834	3.72586e-05	0.000335327	[-1]	Group07	4.22535	9	[DDX58, EIF2AK2, FOS, IFIH1, IRF7, JUN, LOC100139670, OAS1Y, TNFRSF1A]
KEGG:00010	Glycolysis / Gluconeogenesis	KEGG_11.01.2018	0.0335589	0.0671179	0.000398498	0.00199249	[-1]	Group08	4.61538	3	[FBP1, PCK1, PCK2]
KEGG:00620	Pyruvate metabolism	KEGG_11.01.2018	0.00799032	0.0958838	0.000398498	0.00199249	[-1]	Group08	7.89474	3	[ACACA, PCK1, PCK2]
KEGG:03320	PPAR signaling pathway	KEGG_11.01.2018	0.00182818	0.0420481	0.000398498	0.00199249	[-1]	Group08	6.17284	5	[ADIPOQ, FABP4, PCK1, PCK2, PLIN1]
KEGG:04152	AMPK signaling pathway	KEGG_11.01.2018	6.72955e-05	0.00269182	0.000398498	0.00199249	[-1]	Group08	6.29921	8	[ACACA, ADIPOQ, CREB5, FASN, FBP1, LIPE, PCK1, PCK2]
KEGG:04910	Insulin signaling pathway	KEGG_11.01.2018	0.000903941	0.0253104	0.000398498	0.00199249	[-1]	Group08	4.8951	7	[ACACA, FASN, FBP1, LIPE, PCK1, PCK2, PDE3B]
KEGG:04920	Adipocytokine signaling pathway	KEGG_11.01.2018	0.00807093	0.0887803	0.000398498	0.00199249	[-1]	Group08	5.47945	4	[ADIPOQ, PCK1, PCK2, TNFRSF1A]
KEGG:04922	Glucagon signaling pathway	KEGG_11.01.2018	0.000779375	0.0233813	0.000398498	0.00199249	[-1]	Group08	5.94059	6	[ACACA, CREB5, GNAQ, PCK1, PCK2, PDE3B]
KEGG:04510	Focal adhesion	KEGG_11.01.2018	6.63253e-05	0.00271934	1.21926e-08	1.34118e-07	[-1]	Group09	4.92611	10	[ARHGAP5, CAV1, COL1A1, COL1A2, COL4A1, COL4A2, FN1, ITGB5, JUN, PARVA]
KEGG:04512	ECM-receptor interaction	KEGG_11.01.2018	3.29141e-05	0.00144822	1.21926e-08	1.34118e-07	[-1]	Group09	8.33333	7	[CD44, COL1A1, COL1A2, COL4A1, COL4A2, FN1, ITGB5]
KEGG:04611	Platelet activation	KEGG_11.01.2018	4.48874e-05	0.00193016	1.21926e-08	1.34118e-07	[-1]	Group09	6.66667	8	[COL1A1, COL1A2, COL3A1, FERMT3, GNAI1, GNAI2, GNAQ, LCP2]
KEGG:04926	Relaxin signaling pathway	KEGG_11.01.2018	2.04426e-07	1.02213e-05	1.21926e-08	1.34118e-07	[-1]	Group09	8.14815	11	[COL1A1, COL1A2, COL3A1, COL4A1, COL4A2, CREB5, FOS, GNAI1, GNAI2, GNG2, JUN]
KEGG:04933	AGE-RAGE signaling pathway in diabetic complications	KEGG_11.01.2018	1.47674e-05	0.000679298	1.21926e-08	1.34118e-07	[-1]	Group09	7.76699	8	[COL1A1, COL1A2, COL3A1, COL4A1, COL4A2, FN1, JUN, TGFB3]
KEGG:04974	Protein digestion and absorption	KEGG_11.01.2018	0.00820804	0.0820804	1.21926e-08	1.34118e-07	[-1]	Group09	4.34783	5	[COL1A1, COL1A2, COL3A1, COL4A1, COL4A2]
KEGG:05146	Amoebiasis	KEGG_11.01.2018	2.51542e-06	0.000123256	1.21926e-08	1.34118e-07	[-1]	Group09	8.25688	9	[COL1A1, COL1A2, COL3A1, COL4A1, COL4A2, FN1, GNAQ, ITGB2, TGFB3]
KEGG:05222	Small cell lung cancer	KEGG_11.01.2018	0.00367055	0.073411	1.21926e-08	1.34118e-07	[-1]	Group09	5.26316	5	[COL4A1, COL4A2, FN1, MYC, PTGS2]
KEGG:04210	Apoptosis	KEGG_11.01.2018	0.00102135	0.0275765	3.21995e-09	3.86395e-08	[-1]	Group10	4.79452	7	[ATM, CTSK, CTSS, FOS, JUN, SPTAN1, TNFRSF1A]
KEGG:04350	TGF-beta signaling pathway	KEGG_11.01.2018	0.0125545	0.0753269	3.21995e-09	3.86395e-08	[-1]	Group10	4.81928	4	[DCN, ID3, MYC, TGFB3]
KEGG:04380	Osteoclast differentiation	KEGG_11.01.2018	2.19717e-05	0.000988726	3.21995e-09	3.86395e-08	[-1]	Group10	6.33803	9	[CTSK, FOS, FOSB, FOSL2, JUN, JUNB, JUND, LCP2, TNFRSF1A]
KEGG:04657	IL-17 signaling pathway	KEGG_11.01.2018	0.00367055	0.073411	3.21995e-09	3.86395e-08	[-1]	Group10	5.26316	5	[FOS, FOSB, JUN, JUND, PTGS2]
KEGG:04668	TNF signaling pathway	KEGG_11.01.2018	0.000164024	0.00606887	3.21995e-09	3.86395e-08	[-1]	Group10	6.48148	7	[CREB5, FOS, ITCH, JUN, JUNB, PTGS2, TNFRSF1A]
KEGG:04728	Dopaminergic synapse	KEGG_11.01.2018	0.000614348	0.0196591	3.21995e-09	3.86395e-08	[-1]	Group10	5.22388	7	[CREB5, FOS, GNAI1, GNAI2, GNAQ, GNG2, PPP1R1B]
KEGG:04915	Estrogen signaling pathway	KEGG_11.01.2018	0.000739468	0.0229235	3.21995e-09	3.86395e-08	[-1]	Group10	6	6	[CREB5, FOS, GNAI1, GNAI2, GNAQ, JUN]
KEGG:05030	Cocaine addiction	KEGG_11.01.2018	1.35244e-05	0.000635646	3.21995e-09	3.86395e-08	[-1]	Group10	12.2449	6	[CREB5, FOSB, GNAI1, GNAI2, JUN, PPP1R1B]
KEGG:05031	Amphetamine addiction	KEGG_11.01.2018	0.000830903	0.0240962	3.21995e-09	3.86395e-08	[-1]	Group10	7.35294	5	[CREB5, FOS, FOSB, JUN, PPP1R1B]
KEGG:05133	Pertussis	KEGG_11.01.2018	0.0015453	0.0370871	3.21995e-09	3.86395e-08	[-1]	Group10	6.41026	5	[FOS, GNAI1, GNAI2, ITGB2, JUN]
KEGG:05140	Leishmaniasis	KEGG_11.01.2018	0.0019304	0.0424687	3.21995e-09	3.86395e-08	[-1]	Group10	6.09756	5	[FOS, ITGB2, JUN, PTGS2, TGFB3]
KEGG:05142	Chagas disease (American trypanosomiasis)	KEGG_11.01.2018	0.000284026	0.00994091	3.21995e-09	3.86395e-08	[-1]	Group10	5.9322	7	[FOS, GNAI1, GNAI2, GNAQ, JUN, TGFB3, TNFRSF1A]
KEGG:05161	Hepatitis B	KEGG_11.01.2018	4.63019e-05	0.00194468	3.21995e-09	3.86395e-08	[-1]	Group10	5.76923	9	[CREB5, DDX58, FOS, IFIH1, IRF7, JUN, MYC, TGFB3, YWHAB]
KEGG:05210	Colorectal cancer	KEGG_11.01.2018	0.0092823	0.0835407	3.21995e-09	3.86395e-08	[-1]	Group10	5.26316	4	[FOS, JUN, MYC, TGFB3]
KEGG:05323	Rheumatoid arthritis	KEGG_11.01.2018	0.00682823	0.0955953	3.21995e-09	3.86395e-08	[-1]	Group10	4.54545	5	[CTSK, FOS, ITGB2, JUN, TGFB3]
KEGG:04371	Apelin signaling pathway	KEGG_11.01.2018	0.000147456	0.00560333	2.40516e-08	2.40516e-07	[-1]	Group11	5.6338	8	[GNAI1, GNAI2, GNAQ, GNG2, LIPE, MRAS, PDE3B, PLIN1]
KEGG:04611	Platelet activation	KEGG_11.01.2018	4.48874e-05	0.00193016	2.40516e-08	2.40516e-07	[-1]	Group11	6.66667	8	[COL1A1, COL1A2, COL3A1, FERMT3, GNAI1, GNAI2, GNAQ, LCP2]
KEGG:04668	TNF signaling pathway	KEGG_11.01.2018	0.000164024	0.00606887	2.40516e-08	2.40516e-07	[-1]	Group11	6.48148	7	[CREB5, FOS, ITCH, JUN, JUNB, PTGS2, TNFRSF1A]
KEGG:04670	Leukocyte transendothelial migration	KEGG_11.01.2018	0.00735892	0.0956659	2.40516e-08	2.40516e-07	[-1]	Group11	4.46429	5	[ARHGAP5, GNAI1, GNAI2, ITGB2, MSN]
KEGG:04713	Circadian entrainment	KEGG_11.01.2018	0.00457146	0.0731434	2.40516e-08	2.40516e-07	[-1]	Group11	5	5	[FOS, GNAI1, GNAI2, GNAQ, GNG2]
KEGG:04725	Cholinergic synapse	KEGG_11.01.2018	0.00140014	0.0350035	2.40516e-08	2.40516e-07	[-1]	Group11	5.30973	6	[CREB5, FOS, GNAI1, GNAI2, GNAQ, GNG2]
KEGG:04726	Serotonergic synapse	KEGG_11.01.2018	0.00977086	0.068396	2.40516e-08	2.40516e-07	[-1]	Group11	4.16667	5	[GNAI1, GNAI2, GNAQ, GNG2, PTGS2]
KEGG:04728	Dopaminergic synapse	KEGG_11.01.2018	0.000614348	0.0196591	2.40516e-08	2.40516e-07	[-1]	Group11	5.22388	7	[CREB5, FOS, GNAI1, GNAI2, GNAQ, GNG2, PPP1R1B]
KEGG:04730	Long-term depression	KEGG_11.01.2018	0.027324	0.109296	2.40516e-08	2.40516e-07	[-1]	Group11	5	3	[GNAI1, GNAI2, GNAQ]
KEGG:04915	Estrogen signaling pathway	KEGG_11.01.2018	0.000739468	0.0229235	2.40516e-08	2.40516e-07	[-1]	Group11	6	6	[CREB5, FOS, GNAI1, GNAI2, GNAQ, JUN]
KEGG:04923	Regulation of lipolysis in adipocytes	KEGG_11.01.2018	2.748e-06	0.000131904	2.40516e-08	2.40516e-07	[-1]	Group11	12.069	7	[FABP4, GNAI1, GNAI2, LIPE, PDE3B, PLIN1, PTGS2]
KEGG:04924	Renin secretion	KEGG_11.01.2018	0.00629195	0.0943792	2.40516e-08	2.40516e-07	[-1]	Group11	5.88235	4	[GNAI1, GNAI2, GNAQ, PDE3B]
KEGG:04926	Relaxin signaling pathway	KEGG_11.01.2018	2.04426e-07	1.02213e-05	2.40516e-08	2.40516e-07	[-1]	Group11	8.14815	11	[COL1A1, COL1A2, COL3A1, COL4A1, COL4A2, CREB5, FOS, GNAI1, GNAI2, GNG2, JUN]
KEGG:04933	AGE-RAGE signaling pathway in diabetic complications	KEGG_11.01.2018	1.47674e-05	0.000679298	2.40516e-08	2.40516e-07	[-1]	Group11	7.76699	8	[COL1A1, COL1A2, COL3A1, COL4A1, COL4A2, FN1, JUN, TGFB3]
KEGG:04971	Gastric acid secretion	KEGG_11.01.2018	0.0464774	0.0464774	2.40516e-08	2.40516e-07	[-1]	Group11	4.05405	3	[GNAI1, GNAI2, GNAQ]
KEGG:04974	Protein digestion and absorption	KEGG_11.01.2018	0.00820804	0.0820804	2.40516e-08	2.40516e-07	[-1]	Group11	4.34783	5	[COL1A1, COL1A2, COL3A1, COL4A1, COL4A2]
KEGG:05030	Cocaine addiction	KEGG_11.01.2018	1.35244e-05	0.000635646	2.40516e-08	2.40516e-07	[-1]	Group11	12.2449	6	[CREB5, FOSB, GNAI1, GNAI2, JUN, PPP1R1B]
KEGG:05031	Amphetamine addiction	KEGG_11.01.2018	0.000830903	0.0240962	2.40516e-08	2.40516e-07	[-1]	Group11	7.35294	5	[CREB5, FOS, FOSB, JUN, PPP1R1B]
KEGG:05032	Morphine addiction	KEGG_11.01.2018	0.0190444	0.0952221	2.40516e-08	2.40516e-07	[-1]	Group11	4.25532	4	[GNAI1, GNAI2, GNG2, PDE3B]
KEGG:05133	Pertussis	KEGG_11.01.2018	0.0015453	0.0370871	2.40516e-08	2.40516e-07	[-1]	Group11	6.41026	5	[FOS, GNAI1, GNAI2, ITGB2, JUN]
KEGG:05140	Leishmaniasis	KEGG_11.01.2018	0.0019304	0.0424687	2.40516e-08	2.40516e-07	[-1]	Group11	6.09756	5	[FOS, ITGB2, JUN, PTGS2, TGFB3]
KEGG:05142	Chagas disease (American trypanosomiasis)	KEGG_11.01.2018	0.000284026	0.00994091	2.40516e-08	2.40516e-07	[-1]	Group11	5.9322	7	[FOS, GNAI1, GNAI2, GNAQ, JUN, TGFB3, TNFRSF1A]
KEGG:05145	Toxoplasmosis	KEGG_11.01.2018	0.00944312	0.0755449	2.40516e-08	2.40516e-07	[-1]	Group11	4.20168	5	[GNAI1, GNAI2, IL10RA, TGFB3, TNFRSF1A]
KEGG:05146	Amoebiasis	KEGG_11.01.2018	2.51542e-06	0.000123256	2.40516e-08	2.40516e-07	[-1]	Group11	8.25688	9	[COL1A1, COL1A2, COL3A1, COL4A1, COL4A2, FN1, GNAQ, ITGB2, TGFB3]
KEGG:05210	Colorectal cancer	KEGG_11.01.2018	0.0092823	0.0835407	2.40516e-08	2.40516e-07	[-1]	Group11	5.26316	4	[FOS, JUN, MYC, TGFB3]
KEGG:05323	Rheumatoid arthritis	KEGG_11.01.2018	0.00682823	0.0955953	2.40516e-08	2.40516e-07	[-1]	Group11	4.54545	5	[CTSK, FOS, ITGB2, JUN, TGFB3]
